# Supplementary material for: Temporal and spatial assembly of inner ear hair cell ankle link condensate through phase separation
Source: Nat Commun. 2023 Mar 24;14:1657. doi: 10.1038/s41467-023-37267-5 (PMC10039067; doi:10.1038/s41467-023-37267-5)
Supplement: Supplementary file 4 — Source data [file 41467_2023_37267_MOESM4_ESM.zip › source data/Source data.xlsx]

## Sheet: Fig.3d
		Volume (ml)	USH2A-CT(S) (mAU)	ADGRV1-CT (mAU)	WHRN (mAU)	Mixture (mAU)
		0	-0.120173	-0.35542	-0.0213261	-0.754429
		0.001	-0.110491	-0.34908	-0.00754017	-0.751886
		0.002	-0.106565	-0.3464	-0.00681267	-0.750256
		0.003	-0.105728	-0.346184	-0.00607284	-0.744777
		0.004	-0.10489	-0.345198	-0.00421735	-0.742758
		0.005	-0.104053	-0.344131	-0.00376135	-0.742338
		0.005	-0.103216	-0.343467	-0.001368	-0.741866
		0.006	-0.0968329	-0.340967	3.76892e-05	-0.741495
		0.007	-0.0822247	-0.340037	0.00131761	-0.740983
		0.008	-0.0677854	-0.341443	0.00312085	-0.741853
		0.009	-0.0671517	-0.340162	0.00327571	-0.740433
		0.01	-0.066518	-0.339806	0.00364383	-0.742409
		0.01	-0.0658843	-0.339302	0.00603785	-0.742908
		0.011	-0.0652505	-0.340763	0.00703894	-0.741863
		0.012	-0.0645985	-0.341149	0.00653427	-0.741676
		0.013	-0.0639117	-0.341515	0.00685613	-0.740116
		0.014	-0.0632248	-0.34192	0.00364136	-0.741716
		0.015	-0.062538	-0.340068	0.00285907	-0.742201
		0.015	-0.0618511	-0.339319	0.00274941	-0.740526
		0.016	-0.0611643	-0.337245	0.00132141	-0.740644
		0.017	-0.060427	-0.338734	-0.000149343	-0.742065
		0.018	-0.0595987	-0.337847	-0.00171742	-0.7406
		0.019	-0.0587703	-0.335888	-0.000517892	-0.73864
		0.02	-0.057942	-0.336524	0.00103964	-0.740286
		0.02	-0.0571137	-0.337102	0.000921702	-0.742728
		0.021	-0.0562854	-0.339464	5.32819e-05	-0.74414
		0.022	-0.0556673	-0.340061	0.000320105	-0.744355
		0.023	-0.0553867	-0.341173	0.0020211	-0.743521
		0.024	-0.0551061	-0.342475	0.00148162	-0.747049
		0.025	-0.0548255	-0.340903	-0.00149805	-0.748761
		0.025	-0.0545449	-0.340065	-0.00112721	-0.748901
		0.026	-0.0542643	-0.340438	-0.0014516	-0.750262
		0.027	-0.0540898	-0.341474	0.000267771	-0.752133
		0.028	-0.0541305	-0.344377	0.000899392	-0.75096
		0.029	-0.0541713	-0.345981	-0.00134821	-0.750019
		0.03	-0.0542121	-0.346036	-0.00183961	-0.751388
		0.03	-0.0542529	-0.345598	0.000202014	-0.749418
		0.031	-0.0542937	-0.345578	-0.00367267	-0.751918
		0.032	-0.0545039	-0.342542	-0.00609906	-0.752735
		0.033	-0.054744	-0.341433	-0.00542758	-0.753348
		0.034	-0.0543206	-0.343018	-0.00584799	-0.754825
		0.035	-0.0531808	-0.343726	-0.00356557	-0.754892
		0.035	-0.0533024	-0.343387	-0.00181241	-0.754643
		0.036	-0.0538379	-0.344635	0.000940234	-0.75526
		0.037	-0.0543262	-0.346748	0.00216643	-0.752425
		0.038	-0.054736	-0.346287	0.00228693	-0.750838
		0.039	-0.0544479	-0.346068	0.00279251	-0.748922
		0.04	-0.0520739	-0.346256	0.00152943	-0.74561
		0.04	-0.0498171	-0.344521	0.00128693	-0.742121
		0.041	-0.0487712	-0.343601	0.00201802	-0.736757
		0.042	-0.045561	-0.343106	0.00238633	-0.729938
		0.043	-0.041623	-0.343408	0.0033	-0.726021
		0.044	-0.0388854	-0.343207	0.00411553	-0.721515
		0.045	-0.0369023	-0.342587	0.00636128	-0.713661
		0.045	-0.0342228	-0.347909	0.00834893	-0.706558
		0.046	-0.0331756	-0.347766	0.00900556	-0.698712
		0.047	-0.0335094	-0.346971	0.0108644	-0.69085
		0.048	-0.0346338	-0.347934	0.00870176	-0.680845
		0.049	-0.0363417	-0.347618	0.0107853	-0.674072
		0.05	-0.0376275	-0.346001	0.0139351	-0.665914
		0.05	-0.0400868	-0.34627	0.0166101	-0.658844
		0.051	-0.0437337	-0.345917	0.0175837	-0.654983
		0.052	-0.0468895	-0.348581	0.0224842	-0.650339
		0.053	-0.0487213	-0.349913	0.0259704	-0.645322
		0.054	-0.0507578	-0.351426	0.0251185	-0.640028
		0.055	-0.0525758	-0.34976	0.0261957	-0.63535
		0.055	-0.0549208	-0.351507	0.0260787	-0.630976
		0.056	-0.0557802	-0.353537	0.0260035	-0.627472
		0.057	-0.056726	-0.355395	0.0225407	-0.622967
		0.058	-0.0580563	-0.356075	0.0216619	-0.622224
		0.059	-0.0581458	-0.357916	0.0197961	-0.619832
		0.06	-0.0582596	-0.360552	0.020722	-0.618279
		0.06	-0.0616806	-0.36179	0.0199852	-0.618853
		0.061	-0.0655378	-0.364972	0.0181379	-0.62122
		0.062	-0.0678771	-0.365732	0.0162867	-0.62213
		0.063	-0.0713406	-0.366257	0.0142938	-0.625861
		0.064	-0.0770432	-0.367416	0.00999319	-0.627792
		0.065	-0.0813839	-0.370552	0.00662027	-0.630912
		0.065	-0.0846066	-0.371574	0.00251248	-0.63521
		0.066	-0.0892928	-0.368452	0.000565299	-0.640496
		0.067	-0.0928083	-0.370377	-0.00237177	-0.645352
		0.068	-0.0966425	-0.372227	-0.0085334	-0.652088
		0.069	-0.0991165	-0.371229	-0.0105459	-0.659856
		0.07	-0.100559	-0.369922	-0.0152272	-0.667469
		0.07	-0.102616	-0.368194	-0.0205791	-0.674406
		0.071	-0.103911	-0.369548	-0.0275075	-0.680531
		0.072	-0.103334	-0.369534	-0.0331259	-0.684658
		0.073	-0.102921	-0.369744	-0.0377435	-0.68682
		0.074	-0.103473	-0.370632	-0.043381	-0.691321
		0.075	-0.104161	-0.369758	-0.0454993	-0.695847
		0.075	-0.10487	-0.369581	-0.0495384	-0.70186
		0.076	-0.107001	-0.368058	-0.0530986	-0.705205
		0.077	-0.109654	-0.366357	-0.0566378	-0.709573
		0.078	-0.110771	-0.362184	-0.0602038	-0.714859
		0.079	-0.111573	-0.361796	-0.0623516	-0.719615
		0.08	-0.112514	-0.360829	-0.0638004	-0.724113
		0.081	-0.113846	-0.360256	-0.0668153	-0.727316
		0.081	-0.11501	-0.358699	-0.0660661	-0.732071
		0.082	-0.115029	-0.357854	-0.0671827	-0.732535
		0.083	-0.117636	-0.359728	-0.0663527	-0.735985
		0.084	-0.119177	-0.35961	-0.0655517	-0.738881
		0.085	-0.119054	-0.358088	-0.0623961	-0.742118
		0.086	-0.121373	-0.356416	-0.0606426	-0.745087
		0.086	-0.122768	-0.35616	-0.0582717	-0.748642
		0.087	-0.122244	-0.35673	-0.0533135	-0.750179
		0.088	-0.121673	-0.357652	-0.0495825	-0.754899
		0.089	-0.120192	-0.359208	-0.0420792	-0.755421
		0.09	-0.121247	-0.361418	-0.0376605	-0.757239
		0.091	-0.120886	-0.360802	-0.0319352	-0.759353
		0.091	-0.120881	-0.363075	-0.0242208	-0.76316
		0.092	-0.119447	-0.363595	-0.0136367	-0.763544
		0.093	-0.118273	-0.365177	-0.00573552	-0.764612
		0.094	-0.11733	-0.364728	0.002609	-0.767311
		0.095	-0.115451	-0.365939	0.0126123	-0.767171
		0.096	-0.114779	-0.368117	0.0222397	-0.76772
		0.096	-0.113911	-0.370383	0.0311827	-0.770195
		0.097	-0.1126	-0.370293	0.0401335	-0.772563
		0.098	-0.112272	-0.37346	0.0471096	-0.77583
		0.099	-0.1129	-0.37616	0.0573847	-0.775987
		0.1	-0.113195	-0.377596	0.0640069	-0.777268
		0.101	-0.113678	-0.378948	0.0703874	-0.779704
		0.101	-0.113579	-0.381458	0.0769381	-0.782679
		0.102	-0.113567	-0.38469	0.0803221	-0.781421
		0.103	-0.114958	-0.383055	0.0849079	-0.782368
		0.104	-0.11427	-0.384296	0.0861832	-0.783292
		0.105	-0.114681	-0.385064	0.0872142	-0.784466
		0.106	-0.115003	-0.386682	0.0875993	-0.787343
		0.106	-0.11421	-0.387365	0.087787	-0.788044
		0.107	-0.114011	-0.387246	0.088148	-0.789861
		0.108	-0.114828	-0.388544	0.0863597	-0.794185
		0.109	-0.11405	-0.387974	0.0853232	-0.794652
		0.11	-0.113707	-0.388331	0.0818034	-0.796409
		0.111	-0.112427	-0.388467	0.0796	-0.797605
		0.111	-0.112063	-0.390673	0.0738627	-0.799154
		0.112	-0.111723	-0.39261	0.0697305	-0.800611
		0.113	-0.11158	-0.391279	0.0618162	-0.804004
		0.114	-0.112889	-0.389466	0.0557199	-0.806536
		0.115	-0.114192	-0.387671	0.0473973	-0.808742
		0.116	-0.115431	-0.386377	0.038144	-0.811677
		0.116	-0.114256	-0.385197	0.0289022	-0.814869
		0.117	-0.115605	-0.384769	0.0195481	-0.812204
		0.118	-0.115687	-0.385644	0.0113615	-0.812947
		0.119	-0.117058	-0.383621	0.00388334	-0.812473
		0.12	-0.117975	-0.382487	-0.000771509	-0.814395
		0.121	-0.117121	-0.380627	-0.0066498	-0.81679
		0.121	-0.117979	-0.380305	-0.0121094	-0.816693
		0.122	-0.11767	-0.38025	-0.0184143	-0.817079
		0.123	-0.116101	-0.378741	-0.0244339	-0.819037
		0.124	-0.114309	-0.381394	-0.0309801	-0.822657
		0.125	-0.113591	-0.379258	-0.0356736	-0.824277
		0.126	-0.113711	-0.380924	-0.0400935	-0.825149
		0.126	-0.113537	-0.380994	-0.0450295	-0.824933
		0.127	-0.110822	-0.380722	-0.0491957	-0.826515
		0.128	-0.109293	-0.380653	-0.0525512	-0.827124
		0.129	-0.108677	-0.380508	-0.0570882	-0.827346
		0.13	-0.10844	-0.381994	-0.0613783	-0.830467
		0.131	-0.107423	-0.379386	-0.0649092	-0.831154
		0.131	-0.105393	-0.37955	-0.0692784	-0.832041
		0.132	-0.103526	-0.381003	-0.0720786	-0.833399
		0.133	-0.102158	-0.380065	-0.0762875	-0.832445
		0.134	-0.1013	-0.382153	-0.0793186	-0.833232
		0.135	-0.102149	-0.38293	-0.0798075	-0.832796
		0.136	-0.10154	-0.385192	-0.0824199	-0.832279
		0.136	-0.100851	-0.3859	-0.0834785	-0.834289
		0.137	-0.101051	-0.384245	-0.0850121	-0.834352
		0.138	-0.0989266	-0.38536	-0.0852704	-0.83598
		0.139	-0.0981984	-0.384699	-0.0870425	-0.837251
		0.14	-0.0954147	-0.384788	-0.0881238	-0.837947
		0.141	-0.0921332	-0.385023	-0.0930034	-0.83878
		0.141	-0.0924247	-0.388172	-0.0950702	-0.838709
		0.142	-0.0916806	-0.388193	-0.0971861	-0.839382
		0.143	-0.0926184	-0.386821	-0.099159	-0.840863
		0.144	-0.0940802	-0.386138	-0.100678	-0.841742
		0.145	-0.0929213	-0.385511	-0.10215	-0.841425
		0.146	-0.092599	-0.388562	-0.104279	-0.841338
		0.146	-0.0912302	-0.386802	-0.105806	-0.842679
		0.147	-0.0904409	-0.387325	-0.107068	-0.844173
		0.148	-0.0916463	-0.388831	-0.110781	-0.84415
		0.149	-0.0914643	-0.387162	-0.113721	-0.847955
		0.15	-0.090338	-0.387243	-0.113772	-0.84718
		0.151	-0.0900394	-0.386592	-0.115547	-0.844374
		0.151	-0.0905462	-0.387131	-0.116513	-0.844327
		0.152	-0.0900897	-0.386664	-0.118137	-0.8446
		0.153	-0.0920893	-0.385572	-0.118211	-0.842539
		0.154	-0.0913413	-0.385874	-0.119713	-0.843451
		0.155	-0.0926442	-0.386647	-0.121774	-0.842903
		0.156	-0.0896293	-0.386837	-0.126103	-0.844
		0.156	-0.0890753	-0.387472	-0.129313	-0.845162
		0.157	-0.0890582	-0.386443	-0.134677	-0.84456
		0.158	-0.0903937	-0.388361	-0.13841	-0.845389
		0.159	-0.0906941	-0.387518	-0.14009	-0.846189
		0.16	-0.0903871	-0.389216	-0.141522	-0.846734
		0.161	-0.0901467	-0.390159	-0.142583	-0.848006
		0.161	-0.0913789	-0.391182	-0.146062	-0.845998
		0.162	-0.0904928	-0.389857	-0.149512	-0.847495
		0.163	-0.0905309	-0.388679	-0.154487	-0.848623
		0.164	-0.0870592	-0.389338	-0.156093	-0.849508
		0.165	-0.0861436	-0.391343	-0.156726	-0.849765
		0.166	-0.0852519	-0.390378	-0.158432	-0.850945
		0.166	-0.085659	-0.389214	-0.160307	-0.851294
		0.167	-0.0875087	-0.388299	-0.161337	-0.853158
		0.168	-0.0879148	-0.389116	-0.162252	-0.853628
		0.169	-0.0871402	-0.389605	-0.161423	-0.854496
		0.17	-0.0880997	-0.391143	-0.162302	-0.851307
		0.171	-0.0888536	-0.391532	-0.164735	-0.850813
		0.171	-0.0882083	-0.391919	-0.166214	-0.852571
		0.172	-0.0869429	-0.392161	-0.170176	-0.852178
		0.173	-0.0878583	-0.392962	-0.17038	-0.851368
		0.174	-0.0868575	-0.391743	-0.174136	-0.853791
		0.175	-0.0879699	-0.390458	-0.17489	-0.854967
		0.176	-0.0883248	-0.388977	-0.175673	-0.854636
		0.176	-0.0889565	-0.388267	-0.178182	-0.85269
		0.177	-0.0885565	-0.384212	-0.179461	-0.853035
		0.178	-0.0873973	-0.383724	-0.178945	-0.853131
		0.179	-0.0845089	-0.382597	-0.17882	-0.850886
		0.18	-0.0838296	-0.37946	-0.182623	-0.849434
		0.181	-0.0812886	-0.377443	-0.18291	-0.849518
		0.181	-0.0804376	-0.376161	-0.184736	-0.849924
		0.182	-0.0790815	-0.376557	-0.185421	-0.850859
		0.183	-0.0802498	-0.377004	-0.186157	-0.8474
		0.184	-0.0793856	-0.37649	-0.184682	-0.845913
		0.185	-0.0810449	-0.376379	-0.186272	-0.843786
		0.186	-0.0795396	-0.374976	-0.188922	-0.842416
		0.186	-0.0805963	-0.37701	-0.18987	-0.840243
		0.187	-0.0797863	-0.377795	-0.189137	-0.84003
		0.188	-0.0777238	-0.379405	-0.190901	-0.839808
		0.189	-0.0781111	-0.377578	-0.196147	-0.839369
		0.19	-0.0775003	-0.37614	-0.199828	-0.838497
		0.191	-0.0754243	-0.375295	-0.200247	-0.838389
		0.192	-0.0732645	-0.375144	-0.201526	-0.83774
		0.192	-0.0734645	-0.374755	-0.202061	-0.836386
		0.193	-0.0747803	-0.375855	-0.201483	-0.837215
		0.194	-0.0749569	-0.374962	-0.202358	-0.838465
		0.195	-0.0746444	-0.375468	-0.202393	-0.836626
		0.196	-0.0724275	-0.375607	-0.204907	-0.834259
		0.197	-0.0716776	-0.376257	-0.207057	-0.833569
		0.197	-0.0708076	-0.376793	-0.20711	-0.834827
		0.198	-0.0716544	-0.379326	-0.205398	-0.832049
		0.199	-0.0719637	-0.380674	-0.205942	-0.828411
		0.2	-0.0720006	-0.380011	-0.20788	-0.829956
		0.201	-0.0731513	-0.381523	-0.207464	-0.829903
		0.202	-0.0742766	-0.382141	-0.210087	-0.827528
		0.202	-0.0750379	-0.383529	-0.212348	-0.824764
		0.203	-0.0748374	-0.382135	-0.21259	-0.824392
		0.204	-0.0729583	-0.380382	-0.213604	-0.825035
		0.205	-0.0738393	-0.381105	-0.21566	-0.82133
		0.206	-0.0741841	-0.38002	-0.21714	-0.819433
		0.207	-0.0740073	-0.37966	-0.216453	-0.818729
		0.207	-0.0752011	-0.379422	-0.219247	-0.818274
		0.208	-0.0725672	-0.377731	-0.221868	-0.816591
		0.209	-0.0718916	-0.374912	-0.222716	-0.813906
		0.21	-0.0682143	-0.374792	-0.220143	-0.811459
		0.211	-0.0681472	-0.374501	-0.218239	-0.808802
		0.212	-0.069999	-0.374525	-0.218425	-0.8062
		0.212	-0.0698928	-0.373039	-0.219838	-0.802804
		0.213	-0.0694997	-0.371009	-0.22107	-0.799345
		0.214	-0.068543	-0.369675	-0.221428	-0.796687
		0.215	-0.066518	-0.369603	-0.223174	-0.793552
		0.216	-0.0649007	-0.368736	-0.223149	-0.792547
		0.217	-0.0654751	-0.36858	-0.223223	-0.791632
		0.217	-0.0618382	-0.369189	-0.2234	-0.790765
		0.218	-0.0613486	-0.369955	-0.223528	-0.787824
		0.219	-0.0595668	-0.370829	-0.223434	-0.787203
		0.22	-0.0596821	-0.371167	-0.221759	-0.787641
		0.221	-0.0590435	-0.373864	-0.220084	-0.78448
		0.222	-0.056224	-0.375612	-0.219648	-0.784735
		0.222	-0.0566443	-0.37638	-0.218125	-0.784542
		0.223	-0.05505	-0.375084	-0.217037	-0.783299
		0.224	-0.0533707	-0.374572	-0.215273	-0.781461
		0.225	-0.0534463	-0.373539	-0.213238	-0.779428
		0.226	-0.0508986	-0.373059	-0.212152	-0.779509
		0.227	-0.048945	-0.371849	-0.210906	-0.777647
		0.227	-0.049093	-0.370208	-0.2103	-0.775538
		0.228	-0.046316	-0.367835	-0.206292	-0.773387
		0.229	-0.0470425	-0.364298	-0.202373	-0.771455
		0.23	-0.0474803	-0.36406	-0.201094	-0.770836
		0.231	-0.0479589	-0.364008	-0.199844	-0.770171
		0.232	-0.0467005	-0.364143	-0.199075	-0.771505
		0.232	-0.0470095	-0.362884	-0.199152	-0.771445
		0.233	-0.0476915	-0.361744	-0.19717	-0.771653
		0.234	-0.0479359	-0.36186	-0.196447	-0.773934
		0.235	-0.0488454	-0.361216	-0.194878	-0.775224
		0.236	-0.0482297	-0.359231	-0.193045	-0.776803
		0.237	-0.0468461	-0.357743	-0.191619	-0.777185
		0.237	-0.0463968	-0.355979	-0.189512	-0.776799
		0.238	-0.0473563	-0.353072	-0.187016	-0.775326
		0.239	-0.0456259	-0.353239	-0.185096	-0.775466
		0.24	-0.0449806	-0.351653	-0.184872	-0.775336
		0.241	-0.0426074	-0.349563	-0.184713	-0.774946
		0.242	-0.0430009	-0.347683	-0.184099	-0.773967
		0.242	-0.0436404	-0.345099	-0.181909	-0.770972
		0.243	-0.0433509	-0.343205	-0.179268	-0.770391
		0.244	-0.0436307	-0.343686	-0.177548	-0.769989
		0.245	-0.043916	-0.344456	-0.177388	-0.768545
		0.246	-0.0439144	-0.345887	-0.175913	-0.768349
		0.247	-0.0442861	-0.345124	-0.173735	-0.770051
		0.247	-0.0450175	-0.345571	-0.172032	-0.76993
		0.248	-0.0443576	-0.345533	-0.171155	-0.770084
		0.249	-0.043424	-0.345863	-0.170061	-0.769943
		0.25	-0.0444045	-0.346827	-0.171241	-0.770637
		0.251	-0.0438683	-0.347788	-0.169588	-0.769077
		0.252	-0.0449122	-0.34725	-0.168532	-0.767025
		0.252	-0.0449127	-0.347243	-0.166104	-0.765031
		0.253	-0.0427129	-0.347269	-0.165423	-0.764422
		0.254	-0.0424422	-0.347558	-0.164675	-0.763282
		0.255	-0.0414865	-0.347017	-0.163562	-0.761549
		0.256	-0.0402813	-0.347232	-0.1632	-0.758948
		0.257	-0.0397749	-0.348145	-0.162598	-0.755664
		0.257	-0.0411647	-0.348159	-0.159358	-0.752128
		0.258	-0.0406091	-0.349343	-0.159903	-0.752414
		0.259	-0.040189	-0.349777	-0.159587	-0.753596
		0.26	-0.0414769	-0.349592	-0.15954	-0.752934
		0.261	-0.0431713	-0.348425	-0.157576	-0.752928
		0.262	-0.0437632	-0.347756	-0.156714	-0.752783
		0.262	-0.0417605	-0.346614	-0.154261	-0.751748
		0.263	-0.0409801	-0.346264	-0.152816	-0.750997
		0.264	-0.0396867	-0.344475	-0.15136	-0.74899
		0.265	-0.0391433	-0.343964	-0.149824	-0.748181
		0.266	-0.0390275	-0.342597	-0.147857	-0.747017
		0.267	-0.0381718	-0.341031	-0.147558	-0.746479
		0.267	-0.0361672	-0.339553	-0.145464	-0.745425
		0.268	-0.0362333	-0.339397	-0.143257	-0.747599
		0.269	-0.0360544	-0.339978	-0.142521	-0.748047
		0.27	-0.0368041	-0.338647	-0.142582	-0.746863
		0.271	-0.0376249	-0.339473	-0.141524	-0.746052
		0.272	-0.0381569	-0.340868	-0.141269	-0.746257
		0.272	-0.0369194	-0.340705	-0.140205	-0.746328
		0.273	-0.0373118	-0.340477	-0.140358	-0.746578
		0.274	-0.0381807	-0.341492	-0.139342	-0.746433
		0.275	-0.038822	-0.342592	-0.138016	-0.749414
		0.276	-0.0402074	-0.344243	-0.135383	-0.748811
		0.277	-0.0400154	-0.343736	-0.133286	-0.748995
		0.277	-0.0424202	-0.343194	-0.132797	-0.748519
		0.278	-0.0433599	-0.342173	-0.134515	-0.7493
		0.279	-0.0436139	-0.341314	-0.132851	-0.746662
		0.28	-0.0439174	-0.34055	-0.130377	-0.74445
		0.281	-0.045034	-0.339037	-0.126329	-0.744965
		0.282	-0.0446894	-0.33941	-0.125376	-0.744197
		0.282	-0.0426867	-0.339894	-0.123977	-0.742528
		0.283	-0.0453548	-0.339223	-0.124141	-0.742767
		0.284	-0.0473473	-0.338962	-0.123009	-0.74301
		0.285	-0.0484357	-0.339674	-0.124734	-0.744083
		0.286	-0.0488443	-0.33896	-0.123325	-0.743047
		0.287	-0.0503531	-0.340353	-0.122607	-0.743595
		0.287	-0.0514099	-0.341008	-0.122381	-0.742969
		0.288	-0.0527832	-0.342125	-0.123773	-0.742774
		0.289	-0.0524426	-0.340705	-0.125382	-0.741503
		0.29	-0.0518439	-0.340469	-0.12531	-0.739855
		0.291	-0.0516424	-0.341424	-0.125584	-0.739228
		0.292	-0.0508245	-0.341025	-0.123704	-0.739802
		0.292	-0.0504162	-0.339586	-0.119947	-0.738897
		0.293	-0.0510645	-0.339139	-0.119051	-0.737592
		0.294	-0.0496613	-0.338328	-0.117702	-0.736827
		0.295	-0.0486865	-0.338587	-0.11502	-0.73752
		0.296	-0.047007	-0.337598	-0.112587	-0.735193
		0.297	-0.0446122	-0.335087	-0.111857	-0.73601
		0.297	-0.0434971	-0.333679	-0.111008	-0.736764
		0.298	-0.0406459	-0.334155	-0.10859	-0.738112
		0.299	-0.0393172	-0.33728	-0.106097	-0.739027
		0.3	-0.0395339	-0.33754	-0.104059	-0.740141
		0.301	-0.0402386	-0.338061	-0.103223	-0.741164
		0.302	-0.0383878	-0.337369	-0.104086	-0.740302
		0.303	-0.0379055	-0.336669	-0.102012	-0.739672
		0.303	-0.0411371	-0.33646	-0.0989383	-0.740427
		0.304	-0.0417531	-0.339567	-0.0985411	-0.742331
		0.305	-0.0400689	-0.340988	-0.0993366	-0.744459
		0.306	-0.0390301	-0.34197	-0.0984017	-0.743664
		0.307	-0.0397043	-0.341909	-0.0967199	-0.744336
		0.308	-0.0374586	-0.341309	-0.0956755	-0.745418
		0.308	-0.0373788	-0.341654	-0.0944322	-0.746396
		0.309	-0.0403449	-0.341177	-0.0924287	-0.746364
		0.31	-0.0413355	-0.342785	-0.0901071	-0.746198
		0.311	-0.0404241	-0.344067	-0.0884681	-0.747151
		0.312	-0.0411671	-0.345201	-0.0877802	-0.7483
		0.313	-0.0395491	-0.345246	-0.0871486	-0.749099
		0.313	-0.0390999	-0.344384	-0.0890168	-0.749854
		0.314	-0.039747	-0.343971	-0.0898559	-0.752035
		0.315	-0.0414723	-0.343695	-0.088355	-0.752684
		0.316	-0.0420775	-0.342995	-0.0890767	-0.751679
		0.317	-0.0419588	-0.342596	-0.089427	-0.754395
		0.318	-0.0427628	-0.343372	-0.0879586	-0.755041
		0.318	-0.044246	-0.345384	-0.087079	-0.754896
		0.319	-0.0460532	-0.345637	-0.0858622	-0.753746
		0.32	-0.0465918	-0.346008	-0.0869188	-0.753447
		0.321	-0.047218	-0.347221	-0.0866003	-0.753622
		0.322	-0.0483437	-0.347995	-0.0854036	-0.753526
		0.323	-0.048165	-0.349266	-0.0846856	-0.755273
		0.323	-0.0454102	-0.350021	-0.0866009	-0.75576
		0.324	-0.045781	-0.350091	-0.089105	-0.755985
		0.325	-0.047725	-0.349243	-0.0885986	-0.755531
		0.326	-0.0513196	-0.348008	-0.0867827	-0.755781
		0.327	-0.0529089	-0.347722	-0.0856368	-0.757428
		0.328	-0.0523907	-0.347913	-0.0866245	-0.758889
		0.328	-0.0533134	-0.348274	-0.0874268	-0.759109
		0.329	-0.0526243	-0.34805	-0.0863596	-0.758032
		0.33	-0.0516472	-0.349386	-0.0851953	-0.759011
		0.331	-0.0529398	-0.349256	-0.0850145	-0.760035
		0.332	-0.0552346	-0.348226	-0.0848293	-0.761997
		0.333	-0.0555008	-0.34727	-0.0838329	-0.763094
		0.333	-0.0559428	-0.347421	-0.0842692	-0.762236
		0.334	-0.0576365	-0.347495	-0.083226	-0.762888
		0.335	-0.0578109	-0.347932	-0.0809926	-0.764088
		0.336	-0.0592085	-0.348596	-0.082003	-0.765343
		0.337	-0.0591474	-0.349292	-0.08144	-0.766793
		0.338	-0.0598902	-0.349766	-0.0810772	-0.765878
		0.338	-0.0597745	-0.350091	-0.0820721	-0.765346
		0.339	-0.0592376	-0.34879	-0.0819573	-0.766297
		0.34	-0.0600657	-0.34766	-0.0832388	-0.767923
		0.341	-0.0618734	-0.346891	-0.0808699	-0.769339
		0.342	-0.0636377	-0.347138	-0.0815633	-0.77137
		0.343	-0.0635036	-0.347994	-0.0816778	-0.770481
		0.343	-0.0663697	-0.348555	-0.0819105	-0.769427
		0.344	-0.0693537	-0.349113	-0.0817273	-0.770827
		0.345	-0.0682988	-0.349048	-0.0793422	-0.772211
		0.346	-0.0648702	-0.348701	-0.0773113	-0.771896
		0.347	-0.0639558	-0.3497	-0.0768563	-0.771264
		0.348	-0.0641694	-0.351011	-0.0779013	-0.770266
		0.348	-0.0658309	-0.351867	-0.0785846	-0.770685
		0.349	-0.0663938	-0.351983	-0.0784901	-0.772043
		0.35	-0.0664447	-0.352376	-0.0787733	-0.774478
		0.351	-0.0647244	-0.35121	-0.0782525	-0.775886
		0.352	-0.0633176	-0.350784	-0.0794099	-0.777746
		0.353	-0.0629707	-0.351946	-0.0804516	-0.777345
		0.353	-0.0643358	-0.351835	-0.0800898	-0.77652
		0.354	-0.0645008	-0.351239	-0.0799717	-0.77637
		0.355	-0.0635234	-0.353401	-0.0807606	-0.776582
		0.356	-0.0630524	-0.353045	-0.0826285	-0.775986
		0.357	-0.0625701	-0.353063	-0.0833265	-0.776792
		0.358	-0.0636314	-0.351559	-0.082468	-0.777166
		0.358	-0.0643542	-0.352509	-0.082566	-0.778007
		0.359	-0.0669355	-0.353578	-0.0821389	-0.777871
		0.36	-0.0670662	-0.354834	-0.0824056	-0.778736
		0.361	-0.0658266	-0.35629	-0.0818394	-0.779952
		0.362	-0.0642178	-0.355776	-0.0825993	-0.779866
		0.363	-0.0632685	-0.356555	-0.0818669	-0.778225
		0.363	-0.0626478	-0.357366	-0.0819557	-0.779614
		0.364	-0.0615664	-0.357452	-0.0813518	-0.78095
		0.365	-0.0606337	-0.357673	-0.0793596	-0.780579
		0.366	-0.0614244	-0.356489	-0.0807374	-0.780866
		0.367	-0.0627169	-0.356634	-0.0826991	-0.782613
		0.368	-0.0603643	-0.357521	-0.0841917	-0.782715
		0.368	-0.0589816	-0.35728	-0.0839133	-0.783859
		0.369	-0.0589059	-0.35673	-0.0835749	-0.783663
		0.37	-0.0579446	-0.358259	-0.0832669	-0.784745
		0.371	-0.0590155	-0.359452	-0.0839033	-0.786529
		0.372	-0.0590639	-0.359052	-0.0847951	-0.786993
		0.373	-0.0599143	-0.358853	-0.0831821	-0.785951
		0.373	-0.0594926	-0.357998	-0.0814178	-0.784539
		0.374	-0.0572524	-0.358227	-0.0801594	-0.785574
		0.375	-0.0572503	-0.360223	-0.0811662	-0.787769
		0.376	-0.0592381	-0.360489	-0.0822651	-0.790435
		0.377	-0.0597379	-0.361293	-0.082592	-0.792799
		0.378	-0.060534	-0.362016	-0.0820618	-0.793652
		0.378	-0.060384	-0.364511	-0.0820559	-0.794487
		0.379	-0.0617077	-0.363702	-0.0832799	-0.796115
		0.38	-0.0618197	-0.36309	-0.0846261	-0.797949
		0.381	-0.0618022	-0.363576	-0.0859999	-0.798289
		0.382	-0.0624918	-0.364435	-0.086287	-0.799085
		0.383	-0.0629507	-0.366869	-0.0849863	-0.801467
		0.383	-0.0632533	-0.366475	-0.0845906	-0.803192
		0.384	-0.0650445	-0.36369	-0.0854713	-0.804629
		0.385	-0.0660495	-0.362281	-0.0860172	-0.806051
		0.386	-0.067911	-0.362789	-0.0891623	-0.806864
		0.387	-0.0677412	-0.364571	-0.0887932	-0.80717
		0.388	-0.0671523	-0.363995	-0.0884613	-0.807425
		0.388	-0.0688441	-0.366041	-0.0878582	-0.808689
		0.389	-0.0696356	-0.367406	-0.0881658	-0.809216
		0.39	-0.0686133	-0.368254	-0.0886248	-0.810044
		0.391	-0.0703452	-0.367376	-0.0899711	-0.809529
		0.392	-0.0711608	-0.36601	-0.0905141	-0.808618
		0.393	-0.0732797	-0.366675	-0.0922445	-0.807876
		0.393	-0.0754252	-0.368224	-0.0940138	-0.808346
		0.394	-0.0782132	-0.368706	-0.0953219	-0.810391
		0.395	-0.0819511	-0.369199	-0.0956745	-0.812461
		0.396	-0.0839991	-0.368762	-0.0942441	-0.814348
		0.397	-0.0828884	-0.366221	-0.093551	-0.814614
		0.398	-0.0835352	-0.365547	-0.0936869	-0.814533
		0.398	-0.0836187	-0.364945	-0.0934548	-0.81434
		0.399	-0.0836632	-0.363416	-0.0946603	-0.814302
		0.4	-0.0840693	-0.364185	-0.0956606	-0.815319
		0.401	-0.0834917	-0.363018	-0.0956237	-0.814077
		0.402	-0.0856678	-0.364199	-0.0945838	-0.814158
		0.403	-0.0879236	-0.363548	-0.0949304	-0.815823
		0.403	-0.0890342	-0.362376	-0.0966884	-0.815631
		0.404	-0.0876642	-0.362622	-0.0971846	-0.815914
		0.405	-0.0862197	-0.363919	-0.0986227	-0.816739
		0.406	-0.0850563	-0.364775	-0.0996164	-0.817591
		0.407	-0.0835161	-0.365567	-0.0974699	-0.81813
		0.408	-0.0833263	-0.366993	-0.0993185	-0.818982
		0.408	-0.0865516	-0.367458	-0.100637	-0.820693
		0.409	-0.0881731	-0.363762	-0.101186	-0.821584
		0.41	-0.0888907	-0.362678	-0.100986	-0.823482
		0.411	-0.0896452	-0.362943	-0.100917	-0.824716
		0.412	-0.089572	-0.363207	-0.10019	-0.825368
		0.413	-0.0891297	-0.363128	-0.100811	-0.827074
		0.414	-0.0885307	-0.363357	-0.101211	-0.830674
		0.414	-0.0870697	-0.36356	-0.101564	-0.833475
		0.415	-0.0859011	-0.364851	-0.101476	-0.835003
		0.416	-0.0858865	-0.366267	-0.102969	-0.834728
		0.417	-0.0852943	-0.367656	-0.104063	-0.833841
		0.418	-0.0854174	-0.369915	-0.104483	-0.834451
		0.419	-0.0855941	-0.371986	-0.104373	-0.835062
		0.419	-0.0858192	-0.373415	-0.105638	-0.83474
		0.42	-0.0872217	-0.375208	-0.106192	-0.836343
		0.421	-0.0867013	-0.375728	-0.106242	-0.837302
		0.422	-0.0873894	-0.376895	-0.106461	-0.839179
		0.423	-0.0871005	-0.376564	-0.106644	-0.839653
		0.424	-0.0860739	-0.377139	-0.106597	-0.839372
		0.424	-0.0856691	-0.376746	-0.10766	-0.840395
		0.425	-0.0870572	-0.376588	-0.110459	-0.842763
		0.426	-0.0873042	-0.377276	-0.112044	-0.844009
		0.427	-0.090126	-0.378623	-0.11227	-0.84492
		0.428	-0.0925407	-0.377319	-0.11377	-0.84643
		0.429	-0.0929028	-0.3768	-0.114378	-0.847977
		0.429	-0.0917986	-0.376933	-0.114301	-0.848526
		0.43	-0.0909804	-0.377563	-0.115889	-0.850831
		0.431	-0.091736	-0.378736	-0.116799	-0.851493
		0.432	-0.0938729	-0.378447	-0.117968	-0.853628
		0.433	-0.0937654	-0.377397	-0.119659	-0.855895
		0.434	-0.0938942	-0.37683	-0.120594	-0.85615
		0.434	-0.093354	-0.378238	-0.120654	-0.854024
		0.435	-0.0931806	-0.379431	-0.120358	-0.852806
		0.436	-0.0928838	-0.377847	-0.120459	-0.853304
		0.437	-0.0922026	-0.374999	-0.121486	-0.855587
		0.438	-0.0920835	-0.374987	-0.122378	-0.857099
		0.439	-0.0917854	-0.376385	-0.12318	-0.857029
		0.439	-0.0927175	-0.377506	-0.12324	-0.856595
		0.44	-0.0929859	-0.378376	-0.124459	-0.858465
		0.441	-0.0936875	-0.378098	-0.125634	-0.858028
		0.442	-0.0941725	-0.379105	-0.125658	-0.85766
		0.443	-0.0937037	-0.380895	-0.126241	-0.859456
		0.444	-0.0938773	-0.380783	-0.125926	-0.861714
		0.444	-0.0934736	-0.381141	-0.126475	-0.862432
		0.445	-0.0921659	-0.382961	-0.126633	-0.862363
		0.446	-0.0919592	-0.382403	-0.12727	-0.862497
		0.447	-0.0928204	-0.382103	-0.127761	-0.863179
		0.448	-0.0921171	-0.379947	-0.127831	-0.862767
		0.449	-0.0926447	-0.380482	-0.12829	-0.862234
		0.449	-0.0922874	-0.380224	-0.129415	-0.863626
		0.45	-0.0916479	-0.379874	-0.130108	-0.866215
		0.451	-0.0921769	-0.38034	-0.130163	-0.867034
		0.452	-0.0913078	-0.379145	-0.130611	-0.867212
		0.453	-0.089032	-0.379453	-0.130891	-0.866591
		0.454	-0.0891625	-0.380875	-0.130141	-0.865609
		0.454	-0.0906974	-0.381942	-0.129168	-0.865168
		0.455	-0.0924209	-0.381442	-0.128728	-0.866376
		0.456	-0.0931788	-0.378049	-0.130234	-0.867841
		0.457	-0.0936211	-0.378887	-0.131468	-0.86953
		0.458	-0.0941121	-0.381304	-0.130903	-0.869676
		0.459	-0.0949128	-0.380484	-0.131608	-0.869573
		0.459	-0.0966036	-0.380091	-0.131699	-0.870056
		0.46	-0.0954001	-0.377971	-0.131379	-0.870746
		0.461	-0.093764	-0.375483	-0.130925	-0.873434
		0.462	-0.0925357	-0.375399	-0.130802	-0.875261
		0.463	-0.0925729	-0.374642	-0.130946	-0.875325
		0.464	-0.0938079	-0.371096	-0.132143	-0.875619
		0.464	-0.0942559	-0.370254	-0.135073	-0.876162
		0.465	-0.0949363	-0.370467	-0.136852	-0.87718
		0.466	-0.0967636	-0.369589	-0.138159	-0.878835
		0.467	-0.0979933	-0.368827	-0.136779	-0.87978
		0.468	-0.098223	-0.368222	-0.13511	-0.880516
		0.469	-0.0979753	-0.369235	-0.13505	-0.881345
		0.469	-0.0976899	-0.369124	-0.135088	-0.883456
		0.47	-0.0996051	-0.369414	-0.136015	-0.882897
		0.471	-0.100852	-0.370962	-0.13811	-0.880652
		0.472	-0.100484	-0.372151	-0.139325	-0.879808
		0.473	-0.100722	-0.372163	-0.141081	-0.880274
		0.474	-0.101431	-0.372785	-0.141664	-0.882121
		0.474	-0.101561	-0.374557	-0.14188	-0.88254
		0.475	-0.10072	-0.375423	-0.143615	-0.882782
		0.476	-0.0999077	-0.375213	-0.144498	-0.883003
		0.477	-0.09964	-0.377391	-0.145254	-0.883129
		0.478	-0.101014	-0.378487	-0.146806	-0.882196
		0.479	-0.102204	-0.377952	-0.148963	-0.882298
		0.479	-0.102713	-0.377912	-0.150013	-0.882912
		0.48	-0.102437	-0.37865	-0.151358	-0.882549
		0.481	-0.103004	-0.379923	-0.152665	-0.883966
		0.482	-0.104345	-0.381984	-0.152523	-0.883125
		0.483	-0.105052	-0.381499	-0.152219	-0.882784
		0.484	-0.104877	-0.38097	-0.151227	-0.882014
		0.484	-0.105188	-0.382975	-0.151844	-0.88134
		0.485	-0.10543	-0.383757	-0.153245	-0.880912
		0.486	-0.10564	-0.383069	-0.15345	-0.880458
		0.487	-0.105143	-0.382361	-0.153144	-0.880641
		0.488	-0.103851	-0.38386	-0.154618	-0.881173
		0.489	-0.102279	-0.384983	-0.155935	-0.881818
		0.489	-0.101515	-0.38508	-0.158424	-0.881829
		0.49	-0.10104	-0.386142	-0.160552	-0.880978
		0.491	-0.0989653	-0.386573	-0.161167	-0.882081
		0.492	-0.0963795	-0.386704	-0.16162	-0.882966
		0.493	-0.0952632	-0.386253	-0.162764	-0.883578
		0.494	-0.0961506	-0.386798	-0.163023	-0.885003
		0.494	-0.0978566	-0.386728	-0.162578	-0.885059
		0.495	-0.0974459	-0.385844	-0.162944	-0.885822
		0.496	-0.0964933	-0.386748	-0.162825	-0.886243
		0.497	-0.0963547	-0.386537	-0.164092	-0.886291
		0.498	-0.0958216	-0.385487	-0.164878	-0.88542
		0.499	-0.0947115	-0.384598	-0.165462	-0.884153
		0.499	-0.0940512	-0.384061	-0.165497	-0.88377
		0.5	-0.0940674	-0.384435	-0.165302	-0.882916
		0.501	-0.0936591	-0.383077	-0.165185	-0.882791
		0.502	-0.0928774	-0.382841	-0.166608	-0.882112
		0.503	-0.0929388	-0.382759	-0.169447	-0.880951
		0.504	-0.0930815	-0.383491	-0.171867	-0.880818
		0.504	-0.0923207	-0.383743	-0.175153	-0.882178
		0.505	-0.0913905	-0.383941	-0.176034	-0.881982
		0.506	-0.0908728	-0.384416	-0.175761	-0.881164
		0.507	-0.0911643	-0.384543	-0.175645	-0.881672
		0.508	-0.0921342	-0.385842	-0.17621	-0.881146
		0.509	-0.0934477	-0.385477	-0.175879	-0.879193
		0.509	-0.0952984	-0.384328	-0.17598	-0.877739
		0.51	-0.0960201	-0.384469	-0.175781	-0.877318
		0.511	-0.0951959	-0.384425	-0.176379	-0.876656
		0.512	-0.0965515	-0.385181	-0.17679	-0.875816
		0.513	-0.100006	-0.384991	-0.176003	-0.875737
		0.514	-0.101884	-0.384876	-0.175468	-0.875482
		0.514	-0.100969	-0.38585	-0.174385	-0.873637
		0.515	-0.100629	-0.386062	-0.17621	-0.872168
		0.516	-0.102389	-0.385215	-0.179207	-0.872392
		0.517	-0.103398	-0.382991	-0.181199	-0.873269
		0.518	-0.104287	-0.383064	-0.181541	-0.874292
		0.519	-0.10509	-0.384708	-0.182208	-0.876394
		0.519	-0.105112	-0.385241	-0.182599	-0.87828
		0.52	-0.104571	-0.386506	-0.182522	-0.879175
		0.521	-0.104191	-0.387185	-0.183889	-0.880707
		0.522	-0.105301	-0.387385	-0.185565	-0.882685
		0.523	-0.106709	-0.387008	-0.186999	-0.883478
		0.524	-0.105256	-0.386143	-0.186171	-0.883835
		0.525	-0.103863	-0.386074	-0.184659	-0.883926
		0.525	-0.105458	-0.38674	-0.183082	-0.884904
		0.526	-0.105976	-0.387273	-0.182941	-0.886318
		0.527	-0.106209	-0.388222	-0.183238	-0.886583
		0.528	-0.106541	-0.387696	-0.183818	-0.886636
		0.529	-0.106504	-0.386483	-0.185001	-0.887396
		0.53	-0.107377	-0.386902	-0.185735	-0.888644
		0.53	-0.107767	-0.388601	-0.187775	-0.889561
		0.531	-0.107307	-0.389222	-0.190038	-0.890598
		0.532	-0.107526	-0.389263	-0.190081	-0.892548
		0.533	-0.106465	-0.387928	-0.189079	-0.894472
		0.534	-0.10509	-0.386779	-0.188937	-0.895428
		0.535	-0.105016	-0.386879	-0.189044	-0.894636
		0.535	-0.104837	-0.386615	-0.190287	-0.895163
		0.536	-0.105115	-0.386683	-0.190005	-0.897206
		0.537	-0.105825	-0.386197	-0.187662	-0.897503
		0.538	-0.105766	-0.386583	-0.186152	-0.897331
		0.539	-0.106105	-0.387216	-0.186813	-0.896656
		0.54	-0.106672	-0.385797	-0.18662	-0.896464
		0.54	-0.105868	-0.384972	-0.18623	-0.896029
		0.541	-0.104996	-0.384114	-0.187665	-0.894521
		0.542	-0.1046	-0.383875	-0.187913	-0.893489
		0.543	-0.102986	-0.383441	-0.187001	-0.893372
		0.544	-0.101751	-0.383323	-0.185941	-0.894046
		0.545	-0.10301	-0.384371	-0.185814	-0.894372
		0.545	-0.10413	-0.38353	-0.186845	-0.895472
		0.546	-0.103621	-0.382355	-0.188412	-0.894888
		0.547	-0.103576	-0.382446	-0.188372	-0.894399
		0.548	-0.103787	-0.381486	-0.188467	-0.895178
		0.549	-0.103971	-0.382074	-0.189387	-0.895201
		0.55	-0.104002	-0.383245	-0.189998	-0.894494
		0.55	-0.101993	-0.3828	-0.191027	-0.894784
		0.551	-0.100628	-0.381651	-0.191203	-0.894596
		0.552	-0.101346	-0.382425	-0.191099	-0.893127
		0.553	-0.102041	-0.383128	-0.191354	-0.891913
		0.554	-0.102346	-0.383494	-0.190214	-0.890891
		0.555	-0.102229	-0.384969	-0.189838	-0.889985
		0.555	-0.101864	-0.386246	-0.190852	-0.889719
		0.556	-0.102159	-0.387312	-0.190876	-0.889347
		0.557	-0.101941	-0.387784	-0.191484	-0.886631
		0.558	-0.101439	-0.38845	-0.192524	-0.885912
		0.559	-0.101366	-0.389435	-0.192695	-0.886722
		0.56	-0.100554	-0.389084	-0.192667	-0.886089
		0.56	-0.100022	-0.38887	-0.19379	-0.884871
		0.561	-0.100045	-0.389216	-0.194188	-0.885638
		0.562	-0.101167	-0.389446	-0.194286	-0.888148
		0.563	-0.101767	-0.389663	-0.194461	-0.888958
		0.564	-0.102522	-0.391541	-0.194588	-0.887725
		0.565	-0.104302	-0.393228	-0.194277	-0.886771
		0.565	-0.10561	-0.392518	-0.19542	-0.887494
		0.566	-0.105828	-0.392724	-0.196507	-0.887937
		0.567	-0.105082	-0.394659	-0.196181	-0.888195
		0.568	-0.105881	-0.394842	-0.197305	-0.887746
		0.569	-0.107561	-0.394001	-0.199742	-0.88667
		0.57	-0.108361	-0.392941	-0.201499	-0.887111
		0.57	-0.108964	-0.392119	-0.203595	-0.8887
		0.571	-0.110594	-0.392364	-0.205461	-0.888568
		0.572	-0.111722	-0.393883	-0.20532	-0.889332
		0.573	-0.112002	-0.394292	-0.205732	-0.892146
		0.574	-0.111731	-0.394583	-0.206561	-0.893694
		0.575	-0.112084	-0.395045	-0.208376	-0.894462
		0.575	-0.112295	-0.394254	-0.209877	-0.896596
		0.576	-0.11287	-0.393652	-0.210057	-0.899461
		0.577	-0.112721	-0.393681	-0.210731	-0.90239
		0.578	-0.111719	-0.392171	-0.211506	-0.904829
		0.579	-0.111404	-0.390195	-0.21227	-0.906192
		0.58	-0.112191	-0.389852	-0.214083	-0.907654
		0.58	-0.113357	-0.390906	-0.215342	-0.908655
		0.581	-0.113753	-0.392448	-0.215129	-0.908998
		0.582	-0.114257	-0.393235	-0.215166	-0.909261
		0.583	-0.113916	-0.393204	-0.215173	-0.908856
		0.584	-0.113564	-0.392898	-0.214579	-0.908825
		0.585	-0.113883	-0.391848	-0.215634	-0.910824
		0.585	-0.114797	-0.390206	-0.218052	-0.911979
		0.586	-0.114815	-0.390315	-0.219447	-0.912039
		0.587	-0.114944	-0.390887	-0.220643	-0.912101
		0.588	-0.116821	-0.38902	-0.221875	-0.911788
		0.589	-0.117152	-0.388226	-0.222637	-0.912035
		0.59	-0.115996	-0.389062	-0.222115	-0.912952
		0.59	-0.114496	-0.390675	-0.222082	-0.912554
		0.591	-0.114891	-0.391995	-0.221708	-0.911335
		0.592	-0.114301	-0.391946	-0.220143	-0.912226
		0.593	-0.114503	-0.391892	-0.219958	-0.912369
		0.594	-0.116281	-0.39021	-0.218627	-0.910972
		0.595	-0.117656	-0.388885	-0.218176	-0.910506
		0.595	-0.118006	-0.388715	-0.219009	-0.909783
		0.596	-0.118487	-0.387771	-0.218773	-0.907873
		0.597	-0.118455	-0.387208	-0.217988	-0.905384
		0.598	-0.12002	-0.386902	-0.217512	-0.902813
		0.599	-0.120254	-0.387434	-0.217066	-0.901595
		0.6	-0.120684	-0.388616	-0.216276	-0.900563
		0.6	-0.120975	-0.388395	-0.215464	-0.899128
		0.601	-0.12095	-0.387733	-0.215701	-0.900034
		0.602	-0.121732	-0.38694	-0.217988	-0.901584
		0.603	-0.1227	-0.386853	-0.219337	-0.901776
		0.604	-0.123426	-0.387929	-0.219718	-0.902021
		0.605	-0.124576	-0.38771	-0.22155	-0.902646
		0.605	-0.12543	-0.386922	-0.222108	-0.902733
		0.606	-0.12362	-0.38814	-0.220662	-0.903244
		0.607	-0.123034	-0.389146	-0.219582	-0.904409
		0.608	-0.123337	-0.388711	-0.218593	-0.90517
		0.609	-0.121652	-0.389166	-0.218372	-0.906346
		0.61	-0.120342	-0.389684	-0.218306	-0.907802
		0.61	-0.121127	-0.389961	-0.218821	-0.908402
		0.611	-0.122863	-0.389208	-0.219559	-0.909095
		0.612	-0.122011	-0.387868	-0.219603	-0.910159
		0.613	-0.123733	-0.387981	-0.219173	-0.909578
		0.614	-0.124697	-0.387079	-0.218745	-0.909335
		0.615	-0.123929	-0.387621	-0.218868	-0.910147
		0.615	-0.123464	-0.3888	-0.218884	-0.90944
		0.616	-0.124053	-0.388296	-0.219388	-0.909208
		0.617	-0.124211	-0.388558	-0.220274	-0.910257
		0.618	-0.125162	-0.388522	-0.221164	-0.911992
		0.619	-0.124607	-0.387158	-0.222089	-0.912796
		0.62	-0.125232	-0.38729	-0.222759	-0.913751
		0.62	-0.125655	-0.389478	-0.224105	-0.915177
		0.621	-0.126205	-0.390721	-0.22462	-0.915664
		0.622	-0.126047	-0.390406	-0.222978	-0.916341
		0.623	-0.125264	-0.389614	-0.221286	-0.916665
		0.624	-0.124619	-0.389115	-0.220551	-0.917584
		0.625	-0.123264	-0.389033	-0.22083	-0.91844
		0.625	-0.122397	-0.388328	-0.220803	-0.919346
		0.626	-0.121312	-0.388	-0.220154	-0.919117
		0.627	-0.121711	-0.386974	-0.22049	-0.918348
		0.628	-0.12278	-0.386251	-0.220486	-0.91723
		0.629	-0.124212	-0.387264	-0.22047	-0.917009
		0.63	-0.124949	-0.387302	-0.220473	-0.917495
		0.63	-0.126401	-0.386247	-0.220893	-0.918661
		0.631	-0.126786	-0.386252	-0.220621	-0.920372
		0.632	-0.127093	-0.386694	-0.219707	-0.920806
		0.633	-0.127201	-0.386332	-0.22021	-0.9202
		0.634	-0.126797	-0.385805	-0.221929	-0.920504
		0.635	-0.126328	-0.385958	-0.224369	-0.920793
		0.636	-0.126032	-0.385822	-0.226141	-0.919738
		0.636	-0.127328	-0.385103	-0.226616	-0.919915
		0.637	-0.127146	-0.38521	-0.226659	-0.919975
		0.638	-0.126688	-0.386217	-0.228154	-0.918449
		0.639	-0.126118	-0.38729	-0.230475	-0.918444
		0.64	-0.126508	-0.388237	-0.231541	-0.919547
		0.641	-0.126732	-0.38926	-0.231975	-0.918431
		0.641	-0.126652	-0.387585	-0.23237	-0.91812
		0.642	-0.12462	-0.384607	-0.233012	-0.918692
		0.643	-0.12491	-0.383445	-0.233888	-0.917952
		0.644	-0.125261	-0.38446	-0.234074	-0.916895
		0.645	-0.124904	-0.386	-0.234632	-0.917024
		0.646	-0.12568	-0.386562	-0.234999	-0.917159
		0.646	-0.12519	-0.386479	-0.235903	-0.915644
		0.647	-0.125888	-0.386642	-0.237496	-0.914807
		0.648	-0.126527	-0.386482	-0.239246	-0.914762
		0.649	-0.126237	-0.38621	-0.241598	-0.914032
		0.65	-0.125211	-0.385752	-0.242735	-0.912992
		0.651	-0.125869	-0.385538	-0.242423	-0.912102
		0.651	-0.124707	-0.386111	-0.241353	-0.910389
		0.652	-0.123265	-0.386015	-0.239861	-0.909594
		0.653	-0.121744	-0.385286	-0.240267	-0.909752
		0.654	-0.121036	-0.385948	-0.240294	-0.910556
		0.655	-0.119924	-0.3867	-0.239453	-0.911785
		0.656	-0.120667	-0.386119	-0.238003	-0.911955
		0.656	-0.121555	-0.386102	-0.237062	-0.9129
		0.657	-0.121357	-0.38624	-0.236841	-0.913665
		0.658	-0.122482	-0.386546	-0.237525	-0.913984
		0.659	-0.12306	-0.386474	-0.237691	-0.915335
		0.66	-0.12211	-0.385305	-0.236487	-0.915754
		0.661	-0.12298	-0.385099	-0.235742	-0.915832
		0.661	-0.123784	-0.38443	-0.237063	-0.917104
		0.662	-0.124181	-0.384611	-0.238931	-0.918071
		0.663	-0.124525	-0.386496	-0.239255	-0.918569
		0.664	-0.124523	-0.38839	-0.2395	-0.919161
		0.665	-0.126442	-0.390569	-0.240052	-0.920529
		0.666	-0.128855	-0.390825	-0.241409	-0.919494
		0.666	-0.128662	-0.38921	-0.242247	-0.917805
		0.667	-0.129034	-0.389978	-0.239589	-0.918625
		0.668	-0.128677	-0.392151	-0.237609	-0.918209
		0.669	-0.128526	-0.39359	-0.236266	-0.917845
		0.67	-0.128786	-0.394482	-0.234746	-0.918361
		0.671	-0.128838	-0.395176	-0.235502	-0.918306
		0.671	-0.128478	-0.396311	-0.236386	-0.918231
		0.672	-0.128483	-0.395774	-0.236403	-0.918707
		0.673	-0.128624	-0.39394	-0.237385	-0.917947
		0.674	-0.129623	-0.393665	-0.23779	-0.917502
		0.675	-0.130571	-0.392901	-0.237225	-0.919406
		0.676	-0.131138	-0.390576	-0.237458	-0.918621
		0.676	-0.12907	-0.390666	-0.238386	-0.917513
		0.677	-0.127425	-0.391748	-0.238554	-0.917383
		0.678	-0.125898	-0.391906	-0.238582	-0.918081
		0.679	-0.12448	-0.392873	-0.237485	-0.918013
		0.68	-0.124775	-0.39311	-0.236866	-0.916462
		0.681	-0.12556	-0.392896	-0.237207	-0.916047
		0.681	-0.124677	-0.392451	-0.237105	-0.916508
		0.682	-0.123657	-0.391331	-0.236133	-0.91788
		0.683	-0.121792	-0.390394	-0.235107	-0.918316
		0.684	-0.122046	-0.389927	-0.235578	-0.917847
		0.685	-0.120233	-0.389362	-0.235755	-0.91754
		0.686	-0.118273	-0.386378	-0.23477	-0.916208
		0.686	-0.116629	-0.383988	-0.233155	-0.916557
		0.687	-0.116888	-0.383798	-0.232744	-0.916009
		0.688	-0.115942	-0.384491	-0.234704	-0.914808
		0.689	-0.116228	-0.383681	-0.234599	-0.915743
		0.69	-0.116047	-0.382769	-0.234399	-0.91618
		0.691	-0.11583	-0.382954	-0.234635	-0.91664
		0.691	-0.114935	-0.382375	-0.232179	-0.917039
		0.692	-0.115293	-0.380767	-0.233119	-0.916516
		0.693	-0.114206	-0.380676	-0.234698	-0.915985
		0.694	-0.113142	-0.382445	-0.234627	-0.914902
		0.695	-0.111307	-0.382138	-0.235023	-0.914096
		0.696	-0.11145	-0.381283	-0.236079	-0.912196
		0.696	-0.110833	-0.384422	-0.237086	-0.911833
		0.697	-0.11144	-0.38609	-0.23724	-0.912429
		0.698	-0.110485	-0.384818	-0.238162	-0.91403
		0.699	-0.109678	-0.382366	-0.240434	-0.914778
		0.7	-0.109747	-0.380667	-0.242823	-0.915455
		0.701	-0.107625	-0.381873	-0.24342	-0.917115
		0.701	-0.106444	-0.383927	-0.243373	-0.91746
		0.702	-0.106363	-0.383152	-0.244705	-0.915954
		0.703	-0.105988	-0.383264	-0.246484	-0.914586
		0.704	-0.106834	-0.384806	-0.248418	-0.9124
		0.705	-0.107293	-0.385646	-0.249416	-0.910629
		0.706	-0.108473	-0.384792	-0.25131	-0.910195
		0.706	-0.108766	-0.385305	-0.254536	-0.911412
		0.707	-0.108107	-0.386528	-0.256312	-0.912242
		0.708	-0.109166	-0.387557	-0.257215	-0.913233
		0.709	-0.11036	-0.386578	-0.258352	-0.913794
		0.71	-0.109866	-0.384637	-0.261032	-0.914238
		0.711	-0.10905	-0.38384	-0.261522	-0.914996
		0.711	-0.10908	-0.382864	-0.261372	-0.914253
		0.712	-0.110658	-0.383034	-0.263277	-0.914066
		0.713	-0.110732	-0.384477	-0.263437	-0.914642
		0.714	-0.110765	-0.385239	-0.26407	-0.915068
		0.715	-0.11093	-0.386102	-0.263771	-0.916462
		0.716	-0.111835	-0.387746	-0.262567	-0.916058
		0.716	-0.110027	-0.389122	-0.261816	-0.915036
		0.717	-0.110136	-0.388214	-0.261688	-0.916032
		0.718	-0.110468	-0.387277	-0.261515	-0.916972
		0.719	-0.111335	-0.38694	-0.262826	-0.914896
		0.72	-0.11333	-0.388864	-0.26306	-0.913611
		0.721	-0.113628	-0.390605	-0.262426	-0.912959
		0.721	-0.114368	-0.38919	-0.263377	-0.912559
		0.722	-0.113673	-0.386768	-0.264541	-0.911589
		0.723	-0.11415	-0.387593	-0.263989	-0.913859
		0.724	-0.115071	-0.388559	-0.262199	-0.915169
		0.725	-0.115768	-0.387446	-0.261145	-0.915978
		0.726	-0.116336	-0.387148	-0.261305	-0.916843
		0.726	-0.116597	-0.388765	-0.259235	-0.917668
		0.727	-0.116349	-0.389441	-0.256794	-0.916779
		0.728	-0.117247	-0.388824	-0.257336	-0.915223
		0.729	-0.116305	-0.388599	-0.257706	-0.914035
		0.73	-0.117431	-0.390046	-0.257077	-0.914454
		0.731	-0.118374	-0.392369	-0.256642	-0.915201
		0.731	-0.120099	-0.392852	-0.25611	-0.914316
		0.732	-0.120366	-0.393178	-0.255557	-0.91371
		0.733	-0.119615	-0.393178	-0.256027	-0.913363
		0.734	-0.119075	-0.393329	-0.256771	-0.913356
		0.735	-0.118912	-0.39461	-0.257618	-0.914098
		0.736	-0.1201	-0.394649	-0.259364	-0.915475
		0.736	-0.120465	-0.393423	-0.260665	-0.91821
		0.737	-0.121661	-0.39327	-0.260956	-0.920333
		0.738	-0.122028	-0.393904	-0.260558	-0.919257
		0.739	-0.121169	-0.393692	-0.258523	-0.919424
		0.74	-0.122391	-0.394129	-0.254842	-0.921782
		0.741	-0.121958	-0.393717	-0.253154	-0.92206
		0.741	-0.119901	-0.392456	-0.253345	-0.923036
		0.742	-0.119872	-0.391666	-0.252379	-0.923549
		0.743	-0.120858	-0.392009	-0.250417	-0.924125
		0.744	-0.12062	-0.392952	-0.251884	-0.923387
		0.745	-0.119	-0.393125	-0.253967	-0.921922
		0.746	-0.118739	-0.3943	-0.253411	-0.921767
		0.746	-0.117423	-0.39453	-0.250657	-0.923243
		0.747	-0.117124	-0.394654	-0.249246	-0.923737
		0.748	-0.118067	-0.394898	-0.24897	-0.924864
		0.749	-0.118181	-0.395203	-0.247077	-0.926141
		0.75	-0.116853	-0.394892	-0.247136	-0.92791
		0.751	-0.113631	-0.394827	-0.24765	-0.928231
		0.752	-0.111762	-0.395174	-0.247342	-0.926806
		0.752	-0.111259	-0.396477	-0.248627	-0.9266
		0.753	-0.111507	-0.395178	-0.250226	-0.926309
		0.754	-0.110743	-0.395194	-0.249777	-0.925229
		0.755	-0.111833	-0.395313	-0.248847	-0.925001
		0.756	-0.112864	-0.393199	-0.248019	-0.924904
		0.757	-0.112799	-0.391199	-0.248656	-0.925093
		0.757	-0.113225	-0.392671	-0.248033	-0.923619
		0.758	-0.113429	-0.392274	-0.246712	-0.923453
		0.759	-0.114286	-0.390629	-0.245357	-0.925564
		0.76	-0.113754	-0.390117	-0.247248	-0.925174
		0.761	-0.114028	-0.390876	-0.250528	-0.923574
		0.762	-0.114557	-0.392175	-0.25096	-0.923405
		0.762	-0.117463	-0.392332	-0.250407	-0.922533
		0.763	-0.118757	-0.392684	-0.251063	-0.922064
		0.764	-0.121433	-0.394606	-0.251874	-0.922447
		0.765	-0.122713	-0.395153	-0.251258	-0.922749
		0.766	-0.123852	-0.396588	-0.250725	-0.924314
		0.767	-0.125021	-0.397489	-0.250764	-0.925669
		0.767	-0.12625	-0.397263	-0.252268	-0.924266
		0.768	-0.125047	-0.396141	-0.255283	-0.924087
		0.769	-0.125063	-0.396082	-0.25593	-0.924281
		0.77	-0.125382	-0.396551	-0.255879	-0.925065
		0.771	-0.128193	-0.396726	-0.255413	-0.925759
		0.772	-0.131847	-0.397473	-0.256649	-0.926251
		0.772	-0.133159	-0.396375	-0.25689	-0.927298
		0.773	-0.131918	-0.394978	-0.256975	-0.928322
		0.774	-0.131371	-0.395552	-0.256885	-0.929988
		0.775	-0.130167	-0.395376	-0.257568	-0.93212
		0.776	-0.128275	-0.395203	-0.256703	-0.933032
		0.777	-0.128809	-0.397222	-0.257609	-0.933196
		0.777	-0.127072	-0.399916	-0.257131	-0.932538
		0.778	-0.12773	-0.400229	-0.25738	-0.932093
		0.779	-0.12696	-0.401273	-0.259323	-0.931527
		0.78	-0.125909	-0.403948	-0.260785	-0.930235
		0.781	-0.126073	-0.403815	-0.260491	-0.93185
		0.782	-0.124216	-0.403039	-0.259827	-0.933186
		0.782	-0.123303	-0.403056	-0.258698	-0.933774
		0.783	-0.122107	-0.403824	-0.259213	-0.935365
		0.784	-0.120784	-0.405757	-0.2584	-0.936632
		0.785	-0.119123	-0.405263	-0.256225	-0.935223
		0.786	-0.117597	-0.40423	-0.255186	-0.935083
		0.787	-0.116778	-0.402727	-0.252758	-0.934288
		0.787	-0.115479	-0.402346	-0.251363	-0.933401
		0.788	-0.115635	-0.403806	-0.251929	-0.932764
		0.789	-0.119489	-0.403583	-0.252031	-0.931984
		0.79	-0.118762	-0.402487	-0.253465	-0.93125
		0.791	-0.120175	-0.402194	-0.253778	-0.930216
		0.792	-0.119335	-0.401978	-0.252105	-0.929871
		0.792	-0.118221	-0.400633	-0.249149	-0.929415
		0.793	-0.120635	-0.400974	-0.248624	-0.928996
		0.794	-0.121435	-0.40111	-0.248622	-0.928496
		0.795	-0.122732	-0.402114	-0.248076	-0.927096
		0.796	-0.124545	-0.402666	-0.247216	-0.925611
		0.797	-0.124909	-0.403467	-0.249302	-0.92399
		0.797	-0.124887	-0.402047	-0.248233	-0.923118
		0.798	-0.127872	-0.400504	-0.247331	-0.923274
		0.799	-0.125472	-0.399312	-0.248573	-0.923117
		0.8	-0.127008	-0.399502	-0.247204	-0.92262
		0.801	-0.128439	-0.396968	-0.247412	-0.922033
		0.802	-0.129143	-0.397495	-0.247763	-0.919128
		0.802	-0.130418	-0.397683	-0.246591	-0.918069
		0.803	-0.131614	-0.397476	-0.246744	-0.916902
		0.804	-0.133155	-0.39886	-0.246161	-0.915849
		0.805	-0.132416	-0.398051	-0.245128	-0.914665
		0.806	-0.133982	-0.397732	-0.246193	-0.91592
		0.807	-0.135623	-0.396419	-0.246802	-0.915437
		0.807	-0.134199	-0.39683	-0.247181	-0.915141
		0.808	-0.135694	-0.397545	-0.24894	-0.913901
		0.809	-0.135957	-0.396972	-0.248232	-0.914555
		0.81	-0.134543	-0.398265	-0.246227	-0.915544
		0.811	-0.133775	-0.399682	-0.244863	-0.915982
		0.812	-0.130452	-0.399761	-0.24393	-0.916819
		0.812	-0.13128	-0.400437	-0.2444	-0.916323
		0.813	-0.131854	-0.40008	-0.245714	-0.916772
		0.814	-0.131192	-0.397715	-0.246087	-0.917128
		0.815	-0.132923	-0.396839	-0.246654	-0.916755
		0.816	-0.131886	-0.39618	-0.247271	-0.918003
		0.817	-0.13217	-0.397518	-0.248381	-0.919843
		0.817	-0.13274	-0.398714	-0.247435	-0.920907
		0.818	-0.132101	-0.398572	-0.247498	-0.920823
		0.819	-0.130993	-0.397668	-0.24816	-0.920854
		0.82	-0.132499	-0.396875	-0.247959	-0.921832
		0.821	-0.130554	-0.395838	-0.248542	-0.921969
		0.822	-0.13015	-0.396919	-0.248299	-0.922482
		0.822	-0.12995	-0.396995	-0.246807	-0.923822
		0.823	-0.129644	-0.398136	-0.248269	-0.92276
		0.824	-0.128834	-0.397142	-0.249851	-0.923436
		0.825	-0.128541	-0.39666	-0.248765	-0.923142
		0.826	-0.130042	-0.397354	-0.249176	-0.924744
		0.827	-0.129615	-0.396665	-0.249455	-0.925083
		0.827	-0.127011	-0.397542	-0.249003	-0.92525
		0.828	-0.130075	-0.396947	-0.250893	-0.925225
		0.829	-0.129477	-0.395489	-0.250074	-0.926121
		0.83	-0.129567	-0.393851	-0.250271	-0.926251
		0.831	-0.129757	-0.393666	-0.252087	-0.925434
		0.832	-0.12959	-0.392787	-0.252763	-0.926429
		0.832	-0.13185	-0.39249	-0.254698	-0.925647
		0.833	-0.13119	-0.392505	-0.255506	-0.925299
		0.834	-0.13121	-0.392845	-0.254634	-0.925387
		0.835	-0.130721	-0.394529	-0.254095	-0.925556
		0.836	-0.130428	-0.394931	-0.252852	-0.925669
		0.837	-0.12984	-0.394676	-0.251604	-0.926116
		0.837	-0.131627	-0.393659	-0.250203	-0.926471
		0.838	-0.132627	-0.393205	-0.250195	-0.926708
		0.839	-0.132001	-0.394975	-0.249625	-0.927177
		0.84	-0.132213	-0.396368	-0.2482	-0.92792
		0.841	-0.132573	-0.397856	-0.246339	-0.928067
		0.842	-0.134795	-0.399052	-0.244713	-0.928018
		0.842	-0.135495	-0.399381	-0.244396	-0.928316
		0.843	-0.13705	-0.400547	-0.246579	-0.929229
		0.844	-0.136559	-0.400257	-0.245245	-0.930226
		0.845	-0.136989	-0.401089	-0.244396	-0.9318
		0.846	-0.138056	-0.401459	-0.24625	-0.932466
		0.847	-0.136797	-0.400743	-0.246342	-0.930323
		0.847	-0.136745	-0.402174	-0.246724	-0.929091
		0.848	-0.138339	-0.402809	-0.247335	-0.929601
		0.849	-0.139139	-0.402861	-0.246707	-0.93104
		0.85	-0.138272	-0.403241	-0.247659	-0.931012
		0.851	-0.136073	-0.403783	-0.248311	-0.930526
		0.852	-0.134124	-0.40268	-0.248611	-0.930723
		0.852	-0.134053	-0.403332	-0.248793	-0.930369
		0.853	-0.133438	-0.403332	-0.248988	-0.930995
		0.854	-0.133666	-0.40446	-0.248667	-0.930696
		0.855	-0.134515	-0.405211	-0.248785	-0.92891
		0.856	-0.134387	-0.405512	-0.250264	-0.927717
		0.857	-0.134545	-0.404884	-0.252701	-0.928447
		0.857	-0.135262	-0.405304	-0.255776	-0.927549
		0.858	-0.13495	-0.404587	-0.257743	-0.926435
		0.859	-0.134424	-0.403593	-0.25725	-0.926986
		0.86	-0.135669	-0.402807	-0.258368	-0.928
		0.861	-0.135443	-0.401368	-0.259578	-0.926555
		0.862	-0.134981	-0.401462	-0.259908	-0.926407
		0.863	-0.133774	-0.402034	-0.2614	-0.926914
		0.863	-0.132631	-0.403172	-0.261561	-0.92529
		0.864	-0.132715	-0.402743	-0.260614	-0.92424
		0.865	-0.132513	-0.402826	-0.263256	-0.924759
		0.866	-0.130584	-0.402774	-0.265728	-0.923217
		0.867	-0.129806	-0.400821	-0.265396	-0.924759
		0.868	-0.131857	-0.399483	-0.265616	-0.92756
		0.868	-0.130984	-0.399165	-0.266296	-0.929608
		0.869	-0.131479	-0.399413	-0.26553	-0.928684
		0.87	-0.132209	-0.398827	-0.267012	-0.926432
		0.871	-0.133236	-0.398922	-0.267312	-0.927606
		0.872	-0.135398	-0.39822	-0.266871	-0.929823
		0.873	-0.136017	-0.398308	-0.265921	-0.931029
		0.873	-0.137956	-0.398085	-0.266357	-0.931734
		0.874	-0.138745	-0.399147	-0.264978	-0.931807
		0.875	-0.138721	-0.397792	-0.265486	-0.931629
		0.876	-0.137603	-0.397563	-0.265045	-0.932716
		0.877	-0.136833	-0.39918	-0.26386	-0.933157
		0.878	-0.136878	-0.401645	-0.262582	-0.93367
		0.878	-0.137492	-0.401438	-0.259231	-0.935587
		0.879	-0.136956	-0.40215	-0.257678	-0.936925
		0.88	-0.136759	-0.403126	-0.256715	-0.937059
		0.881	-0.136588	-0.403788	-0.25486	-0.937093
		0.882	-0.137137	-0.404696	-0.25258	-0.936855
		0.883	-0.138901	-0.405286	-0.252519	-0.936515
		0.883	-0.139585	-0.404483	-0.253209	-0.937407
		0.884	-0.139114	-0.402535	-0.252366	-0.937966
		0.885	-0.138216	-0.401371	-0.252519	-0.939438
		0.886	-0.139985	-0.399735	-0.25026	-0.940826
		0.887	-0.140309	-0.397913	-0.250005	-0.941551
		0.888	-0.138908	-0.398665	-0.250623	-0.938457
		0.888	-0.137883	-0.400057	-0.250667	-0.938311
		0.889	-0.138352	-0.399445	-0.251319	-0.935482
		0.89	-0.137449	-0.398732	-0.253158	-0.934995
		0.891	-0.135153	-0.39914	-0.252873	-0.936427
		0.892	-0.136112	-0.398157	-0.251768	-0.93472
		0.893	-0.136877	-0.39879	-0.251698	-0.933867
		0.893	-0.139047	-0.40092	-0.252187	-0.933018
		0.894	-0.139251	-0.400552	-0.252897	-0.931702
		0.895	-0.140012	-0.399171	-0.254809	-0.932139
		0.896	-0.14113	-0.39796	-0.254963	-0.932306
		0.897	-0.140291	-0.395957	-0.255426	-0.932734
		0.898	-0.140153	-0.394441	-0.254961	-0.934385
		0.898	-0.138871	-0.39363	-0.254724	-0.934353
		0.899	-0.137526	-0.392996	-0.256097	-0.935475
		0.9	-0.135352	-0.391796	-0.256813	-0.936258
		0.901	-0.135115	-0.389959	-0.258228	-0.936362
		0.902	-0.135034	-0.390752	-0.25764	-0.936228
		0.903	-0.133154	-0.392844	-0.258535	-0.936136
		0.903	-0.132065	-0.391595	-0.258332	-0.935921
		0.904	-0.131009	-0.391864	-0.256417	-0.934812
		0.905	-0.132439	-0.392435	-0.256455	-0.934852
		0.906	-0.132686	-0.392954	-0.257531	-0.935614
		0.907	-0.132587	-0.394289	-0.257601	-0.935578
		0.908	-0.134606	-0.396824	-0.255561	-0.936987
		0.908	-0.136297	-0.397268	-0.254692	-0.939002
		0.909	-0.135844	-0.395934	-0.254253	-0.937802
		0.91	-0.13575	-0.396047	-0.25389	-0.938903
		0.911	-0.136247	-0.395806	-0.252144	-0.938379
		0.912	-0.136875	-0.394631	-0.249895	-0.937566
		0.913	-0.136295	-0.394934	-0.251153	-0.939967
		0.913	-0.13586	-0.395521	-0.251073	-0.939535
		0.914	-0.135021	-0.39343	-0.250619	-0.940005
		0.915	-0.133995	-0.392668	-0.24866	-0.939499
		0.916	-0.132551	-0.392454	-0.24802	-0.936908
		0.917	-0.132901	-0.394903	-0.247368	-0.934679
		0.918	-0.135363	-0.398454	-0.247511	-0.934099
		0.918	-0.135652	-0.399543	-0.246824	-0.933411
		0.919	-0.136411	-0.398883	-0.247114	-0.93178
		0.92	-0.136495	-0.400191	-0.246573	-0.929696
		0.921	-0.137595	-0.400584	-0.245495	-0.927818
		0.922	-0.138436	-0.40061	-0.245003	-0.927816
		0.923	-0.139214	-0.398808	-0.246558	-0.927509
		0.923	-0.139563	-0.39646	-0.246695	-0.928499
		0.924	-0.139487	-0.395325	-0.247042	-0.929076
		0.925	-0.139388	-0.395144	-0.248995	-0.929642
		0.926	-0.138333	-0.395953	-0.251318	-0.930781
		0.927	-0.139597	-0.396441	-0.250105	-0.929435
		0.928	-0.140086	-0.396854	-0.251066	-0.928282
		0.928	-0.140342	-0.396155	-0.251729	-0.925468
		0.929	-0.141304	-0.39619	-0.25165	-0.924853
		0.93	-0.143075	-0.396048	-0.252123	-0.923752
		0.931	-0.144315	-0.396085	-0.252283	-0.923408
		0.932	-0.144205	-0.396483	-0.253841	-0.924144
		0.933	-0.143379	-0.39837	-0.254146	-0.923999
		0.933	-0.14381	-0.398416	-0.252487	-0.922721
		0.934	-0.143242	-0.397896	-0.251946	-0.924792
		0.935	-0.140945	-0.398244	-0.252648	-0.925697
		0.936	-0.140441	-0.399041	-0.25428	-0.925388
		0.937	-0.141095	-0.400993	-0.253131	-0.926524
		0.938	-0.140615	-0.401089	-0.252507	-0.929589
		0.938	-0.140628	-0.400353	-0.252457	-0.929224
		0.939	-0.141105	-0.399121	-0.252435	-0.928849
		0.94	-0.140085	-0.39842	-0.251428	-0.928904
		0.941	-0.141062	-0.398289	-0.253117	-0.930275
		0.942	-0.141155	-0.399195	-0.254424	-0.930114
		0.943	-0.140203	-0.400619	-0.254751	-0.928314
		0.943	-0.140439	-0.400645	-0.256087	-0.928716
		0.944	-0.141379	-0.400426	-0.257846	-0.9274
		0.945	-0.140395	-0.402365	-0.258841	-0.927444
		0.946	-0.142372	-0.40277	-0.256595	-0.927287
		0.947	-0.144346	-0.401981	-0.256023	-0.926501
		0.948	-0.143487	-0.40059	-0.257293	-0.923098
		0.948	-0.144025	-0.398451	-0.256219	-0.922035
		0.949	-0.14374	-0.396487	-0.255899	-0.922782
		0.95	-0.144233	-0.395862	-0.256843	-0.922643
		0.951	-0.143922	-0.396313	-0.256381	-0.924218
		0.952	-0.14303	-0.396669	-0.254208	-0.926217
		0.953	-0.142976	-0.395983	-0.252702	-0.927056
		0.953	-0.143926	-0.395392	-0.253756	-0.926958
		0.954	-0.142168	-0.39572	-0.254736	-0.928011
		0.955	-0.141258	-0.396108	-0.256593	-0.927895
		0.956	-0.14353	-0.396583	-0.25667	-0.927094
		0.957	-0.144992	-0.397648	-0.255265	-0.92827
		0.958	-0.144422	-0.397428	-0.255528	-0.928706
		0.958	-0.143966	-0.396985	-0.257236	-0.929119
		0.959	-0.144296	-0.395692	-0.257154	-0.928924
		0.96	-0.145126	-0.394616	-0.258496	-0.929583
		0.961	-0.146604	-0.39572	-0.259198	-0.931465
		0.962	-0.146097	-0.396345	-0.256833	-0.930395
		0.963	-0.147802	-0.396952	-0.255275	-0.931474
		0.963	-0.149542	-0.396306	-0.254695	-0.932185
		0.964	-0.150572	-0.396047	-0.252174	-0.932076
		0.965	-0.151438	-0.397276	-0.251196	-0.931834
		0.966	-0.152654	-0.395935	-0.250713	-0.931163
		0.967	-0.152352	-0.394618	-0.252543	-0.930944
		0.968	-0.151385	-0.393045	-0.253251	-0.930219
		0.968	-0.151552	-0.393997	-0.251725	-0.934777
		0.969	-0.151361	-0.395167	-0.251942	-0.935912
		0.97	-0.151532	-0.395964	-0.253028	-0.93731
		0.971	-0.152704	-0.396125	-0.252404	-0.937815
		0.972	-0.154256	-0.395785	-0.252517	-0.936562
		0.973	-0.154332	-0.395321	-0.25357	-0.934675
		0.974	-0.154988	-0.396748	-0.255002	-0.934164
		0.974	-0.155213	-0.396113	-0.255731	-0.933588
		0.975	-0.156567	-0.396193	-0.255111	-0.931856
		0.976	-0.158028	-0.396271	-0.253281	-0.931236
		0.977	-0.158121	-0.396001	-0.251669	-0.930421
		0.978	-0.158813	-0.396244	-0.252018	-0.930367
		0.979	-0.159357	-0.395163	-0.251104	-0.930596
		0.979	-0.160027	-0.39322	-0.248598	-0.930276
		0.98	-0.159759	-0.393138	-0.248652	-0.931522
		0.981	-0.159376	-0.394817	-0.248581	-0.929871
		0.982	-0.159746	-0.395669	-0.249348	-0.929342
		0.983	-0.160516	-0.395046	-0.250931	-0.929021
		0.984	-0.159284	-0.394844	-0.253487	-0.927191
		0.984	-0.158428	-0.394979	-0.254823	-0.927208
		0.985	-0.158661	-0.395266	-0.257737	-0.926344
		0.986	-0.158477	-0.39459	-0.257572	-0.926823
		0.987	-0.157114	-0.395604	-0.256134	-0.927518
		0.988	-0.155503	-0.396332	-0.255948	-0.92854
		0.989	-0.154431	-0.396584	-0.255176	-0.92772
		0.989	-0.153871	-0.396164	-0.256074	-0.925003
		0.99	-0.152326	-0.395719	-0.257088	-0.925075
		0.991	-0.151533	-0.39741	-0.258368	-0.922989
		0.992	-0.148819	-0.398695	-0.258589	-0.921019
		0.993	-0.147131	-0.398786	-0.25934	-0.921635
		0.994	-0.148531	-0.399401	-0.258772	-0.924026
		0.994	-0.148945	-0.400559	-0.257522	-0.924033
		0.995	-0.148786	-0.40143	-0.256243	-0.92499
		0.996	-0.149286	-0.401706	-0.256191	-0.92511
		0.997	-0.149438	-0.404214	-0.255723	-0.924952
		0.998	-0.150861	-0.404314	-0.256475	-0.925973
		0.999	-0.15001	-0.404605	-0.255019	-0.925754
		0.999	-0.150139	-0.404723	-0.255722	-0.923621
		1	-0.150059	-0.406151	-0.256619	-0.922988
		1.001	-0.149379	-0.406708	-0.256632	-0.923156
		1.002	-0.148932	-0.404512	-0.257371	-0.923985
		1.003	-0.148304	-0.402996	-0.254382	-0.925139
		1.004	-0.148906	-0.40243	-0.253304	-0.924633
		1.004	-0.149862	-0.401644	-0.252696	-0.92567
		1.005	-0.149755	-0.402971	-0.251542	-0.924371
		1.006	-0.147312	-0.403991	-0.250196	-0.923756
		1.007	-0.147137	-0.404587	-0.250779	-0.924963
		1.008	-0.147639	-0.40335	-0.252129	-0.925052
		1.009	-0.148442	-0.40473	-0.252464	-0.924631
		1.009	-0.148783	-0.404856	-0.252648	-0.926282
		1.01	-0.149371	-0.405164	-0.252246	-0.927314
		1.011	-0.150954	-0.407175	-0.251368	-0.92554
		1.012	-0.15118	-0.406473	-0.249106	-0.927168
		1.013	-0.152177	-0.404774	-0.249494	-0.926493
		1.014	-0.15294	-0.406006	-0.249303	-0.925598
		1.014	-0.152196	-0.40509	-0.252568	-0.922485
		1.015	-0.151742	-0.401991	-0.253554	-0.92241
		1.016	-0.151061	-0.401489	-0.254291	-0.923122
		1.017	-0.150157	-0.40167	-0.255498	-0.925277
		1.018	-0.149819	-0.400072	-0.258626	-0.926278
		1.019	-0.148555	-0.400669	-0.258002	-0.926211
		1.019	-0.148293	-0.400654	-0.258427	-0.926543
		1.02	-0.147619	-0.401066	-0.259596	-0.929218
		1.021	-0.145851	-0.40108	-0.259894	-0.929929
		1.022	-0.145665	-0.401383	-0.26229	-0.929956
		1.023	-0.146221	-0.403818	-0.261961	-0.928697
		1.024	-0.146523	-0.405431	-0.263456	-0.928108
		1.024	-0.146131	-0.406817	-0.263149	-0.929008
		1.025	-0.146432	-0.407588	-0.26356	-0.929823
		1.026	-0.147413	-0.405259	-0.263007	-0.931555
		1.027	-0.148814	-0.403507	-0.263599	-0.934908
		1.028	-0.14939	-0.402648	-0.262656	-0.935603
		1.029	-0.15094	-0.405378	-0.26171	-0.935288
		1.029	-0.152745	-0.40394	-0.263212	-0.934274
		1.03	-0.154695	-0.404564	-0.264939	-0.933419
		1.031	-0.155191	-0.404997	-0.26746	-0.934356
		1.032	-0.154112	-0.404213	-0.267664	-0.935779
		1.033	-0.153927	-0.404359	-0.268439	-0.934109
		1.034	-0.154033	-0.405679	-0.268762	-0.935306
		1.034	-0.154653	-0.40337	-0.269456	-0.936174
		1.035	-0.156243	-0.402572	-0.267479	-0.936332
		1.036	-0.15835	-0.403512	-0.266563	-0.935676
		1.037	-0.160019	-0.404861	-0.266328	-0.934673
		1.038	-0.159526	-0.406669	-0.266466	-0.93417
		1.039	-0.158015	-0.405703	-0.264608	-0.93196
		1.039	-0.157827	-0.407188	-0.265026	-0.931874
		1.04	-0.158613	-0.406288	-0.264993	-0.931473
		1.041	-0.160135	-0.405249	-0.265295	-0.930148
		1.042	-0.161905	-0.406086	-0.266198	-0.93113
		1.043	-0.1625	-0.404561	-0.265382	-0.931634
		1.044	-0.1633	-0.402491	-0.265416	-0.934038
		1.044	-0.164555	-0.40353	-0.267604	-0.932592
		1.045	-0.165214	-0.403317	-0.270861	-0.934228
		1.046	-0.164187	-0.402433	-0.270136	-0.933312
		1.047	-0.163643	-0.403964	-0.270306	-0.934271
		1.048	-0.163507	-0.403841	-0.269366	-0.931442
		1.049	-0.16252	-0.405057	-0.26962	-0.928607
		1.049	-0.161839	-0.4035	-0.269778	-0.928578
		1.05	-0.161389	-0.40345	-0.268134	-0.929582
		1.051	-0.162161	-0.402823	-0.265433	-0.931965
		1.052	-0.162373	-0.402803	-0.264652	-0.930518
		1.053	-0.16305	-0.404734	-0.26563	-0.929763
		1.054	-0.163015	-0.406392	-0.26476	-0.931496
		1.054	-0.162277	-0.405854	-0.263888	-0.932374
		1.055	-0.161128	-0.408311	-0.263309	-0.933896
		1.056	-0.158997	-0.410031	-0.262917	-0.934635
		1.057	-0.156187	-0.410838	-0.263105	-0.933529
		1.058	-0.154724	-0.410621	-0.263666	-0.932686
		1.059	-0.155189	-0.409121	-0.264348	-0.932344
		1.059	-0.156627	-0.408793	-0.265827	-0.933184
		1.06	-0.158381	-0.408111	-0.264965	-0.932211
		1.061	-0.15852	-0.409226	-0.266548	-0.930992
		1.062	-0.157775	-0.409363	-0.26476	-0.93179
		1.063	-0.158435	-0.40914	-0.26473	-0.929591
		1.064	-0.159177	-0.4096	-0.264648	-0.928603
		1.064	-0.158776	-0.410082	-0.263795	-0.927481
		1.065	-0.15804	-0.408278	-0.261837	-0.927872
		1.066	-0.158575	-0.40908	-0.259835	-0.926331
		1.067	-0.159002	-0.408287	-0.259054	-0.928175
		1.068	-0.15832	-0.406353	-0.259755	-0.927711
		1.069	-0.159179	-0.407017	-0.257832	-0.929618
		1.069	-0.160516	-0.40769	-0.259502	-0.931809
		1.07	-0.160629	-0.406705	-0.260308	-0.933003
		1.071	-0.159298	-0.406125	-0.260245	-0.932752
		1.072	-0.157337	-0.408198	-0.258931	-0.93353
		1.073	-0.156146	-0.41017	-0.256667	-0.934774
		1.074	-0.155419	-0.409451	-0.25724	-0.936086
		1.074	-0.155546	-0.407327	-0.255312	-0.937037
		1.075	-0.156015	-0.404814	-0.253604	-0.939033
		1.076	-0.15569	-0.405058	-0.253896	-0.937842
		1.077	-0.155708	-0.404058	-0.254107	-0.939423
		1.078	-0.157012	-0.40354	-0.254563	-0.941415
		1.079	-0.157294	-0.402335	-0.254046	-0.943462
		1.079	-0.156582	-0.401747	-0.252033	-0.943786
		1.08	-0.154819	-0.403462	-0.249392	-0.943192
		1.081	-0.152472	-0.402504	-0.25099	-0.942586
		1.082	-0.152723	-0.40118	-0.251681	-0.944669
		1.083	-0.154015	-0.402645	-0.25233	-0.9435
		1.084	-0.153867	-0.402813	-0.251233	-0.943136
		1.085	-0.153489	-0.404868	-0.250477	-0.942688
		1.085	-0.153482	-0.407187	-0.250483	-0.942596
		1.086	-0.152191	-0.40684	-0.249584	-0.942056
		1.087	-0.150694	-0.405377	-0.248148	-0.94282
		1.088	-0.151758	-0.40639	-0.24772	-0.941199
		1.089	-0.152277	-0.406975	-0.248641	-0.940878
		1.09	-0.152173	-0.408812	-0.250675	-0.939395
		1.09	-0.15215	-0.409308	-0.249644	-0.939768
		1.091	-0.15209	-0.411323	-0.250441	-0.939668
		1.092	-0.152375	-0.412037	-0.250878	-0.939638
		1.093	-0.152806	-0.411662	-0.254623	-0.938021
		1.094	-0.151911	-0.412694	-0.25505	-0.936592
		1.095	-0.151482	-0.410108	-0.25325	-0.934381
		1.095	-0.151009	-0.412996	-0.252952	-0.933783
		1.096	-0.150794	-0.417064	-0.25436	-0.931538
		1.097	-0.151343	-0.417594	-0.252984	-0.931546
		1.098	-0.151292	-0.418663	-0.254025	-0.930568
		1.099	-0.15037	-0.420473	-0.254951	-0.931173
		1.1	-0.151164	-0.418971	-0.254647	-0.931797
		1.1	-0.153118	-0.419712	-0.254974	-0.931325
		1.101	-0.154794	-0.421187	-0.256274	-0.932144
		1.102	-0.155256	-0.420701	-0.256541	-0.93416
		1.103	-0.154354	-0.421602	-0.256415	-0.933366
		1.104	-0.153625	-0.421587	-0.254247	-0.935806
		1.105	-0.153997	-0.420791	-0.254675	-0.937372
		1.105	-0.155703	-0.418476	-0.254334	-0.938131
		1.106	-0.155559	-0.417893	-0.255251	-0.93937
		1.107	-0.155387	-0.417624	-0.256518	-0.939859
		1.108	-0.156136	-0.417584	-0.259166	-0.937792
		1.109	-0.156734	-0.418262	-0.260388	-0.938847
		1.11	-0.158646	-0.4182	-0.260493	-0.938687
		1.11	-0.159308	-0.417303	-0.263373	-0.939904
		1.111	-0.159591	-0.415773	-0.262871	-0.938818
		1.112	-0.160481	-0.413841	-0.262123	-0.939101
		1.113	-0.161722	-0.413543	-0.262035	-0.937984
		1.114	-0.162478	-0.412659	-0.259261	-0.93681
		1.115	-0.16438	-0.410152	-0.258636	-0.938
		1.115	-0.167101	-0.412403	-0.258537	-0.938459
		1.116	-0.168197	-0.410889	-0.262015	-0.938151
		1.117	-0.168267	-0.410039	-0.263332	-0.939784
		1.118	-0.168232	-0.406417	-0.262008	-0.939457
		1.119	-0.168908	-0.407462	-0.263421	-0.941235
		1.12	-0.169481	-0.405851	-0.261457	-0.93803
		1.12	-0.16796	-0.407232	-0.261738	-0.938472
		1.121	-0.1677	-0.407079	-0.260815	-0.937757
		1.122	-0.167238	-0.402469	-0.260487	-0.939134
		1.123	-0.167186	-0.402691	-0.260278	-0.938144
		1.124	-0.168675	-0.403904	-0.259922	-0.937644
		1.125	-0.16811	-0.402786	-0.263056	-0.935006
		1.125	-0.165584	-0.402411	-0.264331	-0.935434
		1.126	-0.163445	-0.404048	-0.262545	-0.935209
		1.127	-0.164049	-0.404263	-0.26251	-0.934965
		1.128	-0.165033	-0.406399	-0.261158	-0.935612
		1.129	-0.163897	-0.40635	-0.261455	-0.93437
		1.13	-0.16152	-0.406045	-0.261053	-0.932682
		1.13	-0.158412	-0.407776	-0.26081	-0.931995
		1.131	-0.157417	-0.408783	-0.258926	-0.932165
		1.132	-0.158562	-0.408757	-0.259965	-0.93369
		1.133	-0.158549	-0.40981	-0.260167	-0.931399
		1.134	-0.158001	-0.41035	-0.259263	-0.932552
		1.135	-0.15781	-0.410437	-0.26111	-0.934693
		1.135	-0.15699	-0.411058	-0.260503	-0.937177
		1.136	-0.154667	-0.411362	-0.260669	-0.939272
		1.137	-0.154006	-0.409449	-0.258692	-0.938935
		1.138	-0.154715	-0.408773	-0.257796	-0.938858
		1.139	-0.154393	-0.410762	-0.259846	-0.939907
		1.14	-0.154073	-0.411182	-0.257867	-0.938595
		1.14	-0.154528	-0.410484	-0.261583	-0.940544
		1.141	-0.155643	-0.411206	-0.262658	-0.940876
		1.142	-0.155365	-0.410292	-0.264595	-0.940735
		1.143	-0.155278	-0.412687	-0.264183	-0.938422
		1.144	-0.156035	-0.413708	-0.264204	-0.938365
		1.145	-0.154592	-0.41102	-0.261732	-0.940616
		1.145	-0.154846	-0.410489	-0.260862	-0.941206
		1.146	-0.156399	-0.410232	-0.258318	-0.941766
		1.147	-0.156562	-0.41074	-0.260338	-0.942476
		1.148	-0.156722	-0.408106	-0.260309	-0.942245
		1.149	-0.156364	-0.406388	-0.260392	-0.943689
		1.15	-0.156876	-0.406064	-0.258851	-0.944803
		1.15	-0.158465	-0.406834	-0.259067	-0.945657
		1.151	-0.15907	-0.406017	-0.257935	-0.945957
		1.152	-0.158452	-0.402415	-0.258586	-0.945252
		1.153	-0.157499	-0.402737	-0.256435	-0.942097
		1.154	-0.158006	-0.403339	-0.25413	-0.944997
		1.155	-0.158557	-0.404006	-0.255109	-0.943028
		1.155	-0.158324	-0.404062	-0.254075	-0.940832
		1.156	-0.157468	-0.401705	-0.254769	-0.938662
		1.157	-0.157518	-0.399571	-0.254218	-0.937353
		1.158	-0.158202	-0.400578	-0.254411	-0.938683
		1.159	-0.157438	-0.400284	-0.254663	-0.937738
		1.16	-0.157169	-0.399286	-0.254003	-0.935572
		1.16	-0.157268	-0.39728	-0.253854	-0.934957
		1.161	-0.156482	-0.399148	-0.252953	-0.936095
		1.162	-0.155749	-0.398897	-0.251949	-0.93417
		1.163	-0.154804	-0.398794	-0.25137	-0.935294
		1.164	-0.155156	-0.400627	-0.254381	-0.936042
		1.165	-0.155307	-0.400605	-0.254525	-0.936643
		1.165	-0.155519	-0.402908	-0.255066	-0.933479
		1.166	-0.155144	-0.40419	-0.255776	-0.933093
		1.167	-0.154437	-0.404641	-0.257953	-0.93217
		1.168	-0.15471	-0.401277	-0.257882	-0.931872
		1.169	-0.15367	-0.401428	-0.256857	-0.931075
		1.17	-0.153618	-0.401768	-0.258295	-0.929773
		1.17	-0.154193	-0.402082	-0.257581	-0.931759
		1.171	-0.154385	-0.402107	-0.257297	-0.931958
		1.172	-0.154706	-0.402093	-0.258495	-0.932843
		1.173	-0.154654	-0.405612	-0.258396	-0.933542
		1.174	-0.153785	-0.406033	-0.260747	-0.936683
		1.175	-0.151173	-0.405204	-0.263409	-0.936438
		1.175	-0.148825	-0.405062	-0.263797	-0.93872
		1.176	-0.14906	-0.405188	-0.263682	-0.939047
		1.177	-0.150768	-0.407285	-0.264273	-0.937209
		1.178	-0.151258	-0.407831	-0.265041	-0.9359
		1.179	-0.150089	-0.408237	-0.26583	-0.93399
		1.18	-0.148455	-0.409785	-0.265482	-0.934202
		1.18	-0.148802	-0.410188	-0.264356	-0.934572
		1.181	-0.150068	-0.410156	-0.26406	-0.935434
		1.182	-0.152054	-0.408394	-0.26375	-0.934378
		1.183	-0.152904	-0.409757	-0.262823	-0.935383
		1.184	-0.155962	-0.41217	-0.26415	-0.93612
		1.185	-0.158031	-0.41034	-0.263327	-0.934381
		1.185	-0.158963	-0.409635	-0.262919	-0.934145
		1.186	-0.159735	-0.408085	-0.263642	-0.933453
		1.187	-0.160854	-0.406993	-0.262923	-0.935137
		1.188	-0.161216	-0.409058	-0.262501	-0.936426
		1.189	-0.161668	-0.410649	-0.264115	-0.937646
		1.19	-0.163144	-0.41182	-0.264869	-0.937482
		1.19	-0.16294	-0.412028	-0.264084	-0.93547
		1.191	-0.161	-0.411683	-0.264505	-0.935753
		1.192	-0.160153	-0.410044	-0.262829	-0.937458
		1.193	-0.161593	-0.411472	-0.261107	-0.936205
		1.194	-0.162722	-0.412572	-0.260051	-0.935426
		1.195	-0.163129	-0.413195	-0.258192	-0.932083
		1.196	-0.164229	-0.414269	-0.257574	-0.930087
		1.196	-0.165801	-0.413085	-0.256378	-0.931115
		1.197	-0.16492	-0.413804	-0.257522	-0.932343
		1.198	-0.163686	-0.412638	-0.259904	-0.932803
		1.199	-0.163387	-0.412379	-0.260887	-0.935204
		1.2	-0.165074	-0.412799	-0.262213	-0.93469
		1.201	-0.165498	-0.411677	-0.262304	-0.934775
		1.201	-0.165007	-0.411382	-0.264254	-0.937071
		1.202	-0.16271	-0.412893	-0.265634	-0.936205
		1.203	-0.16016	-0.414029	-0.267101	-0.93661
		1.204	-0.159268	-0.412845	-0.266703	-0.935735
		1.205	-0.158261	-0.412895	-0.265763	-0.934267
		1.206	-0.156255	-0.414912	-0.266816	-0.935465
		1.206	-0.154013	-0.414511	-0.265579	-0.936056
		1.207	-0.152749	-0.413814	-0.265755	-0.93747
		1.208	-0.152456	-0.413614	-0.266612	-0.937532
		1.209	-0.153675	-0.411728	-0.268512	-0.934548
		1.21	-0.152844	-0.412908	-0.265897	-0.93185
		1.211	-0.151427	-0.413961	-0.266584	-0.932384
		1.211	-0.152502	-0.413232	-0.268692	-0.932309
		1.212	-0.154824	-0.416764	-0.269178	-0.929896
		1.213	-0.155022	-0.416756	-0.270881	-0.928632
		1.214	-0.15421	-0.41513	-0.273479	-0.929418
		1.215	-0.154822	-0.412366	-0.274148	-0.928878
		1.216	-0.155027	-0.411428	-0.273921	-0.932104
		1.216	-0.156265	-0.409688	-0.273564	-0.931034
		1.217	-0.156204	-0.410226	-0.272975	-0.929495
		1.218	-0.157246	-0.40834	-0.2744	-0.928787
		1.219	-0.158257	-0.40972	-0.271147	-0.929189
		1.22	-0.158181	-0.41217	-0.2698	-0.92972
		1.221	-0.156669	-0.412388	-0.26721	-0.931164
		1.221	-0.156439	-0.41269	-0.268156	-0.932491
		1.222	-0.156466	-0.413072	-0.267097	-0.931826
		1.223	-0.157194	-0.413378	-0.267847	-0.932281
		1.224	-0.158457	-0.4158	-0.264467	-0.931931
		1.225	-0.159479	-0.415903	-0.264743	-0.931646
		1.226	-0.157546	-0.414075	-0.263572	-0.932713
		1.226	-0.155686	-0.411728	-0.260107	-0.931517
		1.227	-0.155794	-0.412786	-0.26107	-0.930532
		1.228	-0.155287	-0.414357	-0.261726	-0.929713
		1.229	-0.155195	-0.414752	-0.262011	-0.929179
		1.23	-0.153639	-0.415581	-0.260076	-0.932604
		1.231	-0.154197	-0.414725	-0.261525	-0.932826
		1.231	-0.154878	-0.413519	-0.261159	-0.934963
		1.232	-0.154835	-0.415123	-0.260495	-0.937309
		1.233	-0.154887	-0.412506	-0.258397	-0.940588
		1.234	-0.154699	-0.413844	-0.257439	-0.940942
		1.235	-0.155072	-0.412656	-0.25632	-0.94204
		1.236	-0.155562	-0.412965	-0.257042	-0.941719
		1.236	-0.155502	-0.413621	-0.258362	-0.940683
		1.237	-0.157141	-0.412038	-0.258437	-0.941465
		1.238	-0.15821	-0.413544	-0.258889	-0.941367
		1.239	-0.158502	-0.414072	-0.258491	-0.942555
		1.24	-0.15863	-0.413773	-0.259456	-0.942225
		1.241	-0.160446	-0.412246	-0.261927	-0.93855
		1.241	-0.162523	-0.412149	-0.263218	-0.937825
		1.242	-0.164747	-0.41193	-0.261265	-0.937432
		1.243	-0.164522	-0.410891	-0.261215	-0.936854
		1.244	-0.164217	-0.410341	-0.258188	-0.9373
		1.245	-0.165759	-0.40804	-0.259031	-0.938071
		1.246	-0.166771	-0.407777	-0.260292	-0.940263
		1.246	-0.167479	-0.408033	-0.261932	-0.938667
		1.247	-0.171215	-0.408996	-0.263798	-0.940028
		1.248	-0.172755	-0.408063	-0.26323	-0.938804
		1.249	-0.17348	-0.407509	-0.262342	-0.940005
		1.25	-0.1726	-0.408522	-0.261147	-0.940655
		1.251	-0.172219	-0.409005	-0.261472	-0.940499
		1.251	-0.171903	-0.412042	-0.261965	-0.941855
		1.252	-0.170679	-0.411511	-0.262102	-0.941645
		1.253	-0.169103	-0.410923	-0.262492	-0.940353
		1.254	-0.170239	-0.411161	-0.263349	-0.938797
		1.255	-0.170984	-0.410082	-0.263992	-0.939017
		1.256	-0.169704	-0.410061	-0.264307	-0.936713
		1.256	-0.168245	-0.410593	-0.264386	-0.937245
		1.257	-0.16729	-0.410076	-0.264255	-0.937015
		1.258	-0.164341	-0.412958	-0.263848	-0.936638
		1.259	-0.163987	-0.411802	-0.265277	-0.936407
		1.26	-0.163159	-0.413239	-0.266473	-0.933797
		1.261	-0.16409	-0.411691	-0.266799	-0.934259
		1.261	-0.164267	-0.412689	-0.266535	-0.936805
		1.262	-0.164852	-0.411734	-0.267737	-0.937758
		1.263	-0.166317	-0.412715	-0.269666	-0.936764
		1.264	-0.166116	-0.41352	-0.272845	-0.937266
		1.265	-0.167502	-0.412392	-0.275809	-0.937097
		1.266	-0.166007	-0.411697	-0.276167	-0.936059
		1.266	-0.163687	-0.412206	-0.277865	-0.934871
		1.267	-0.163174	-0.413012	-0.277006	-0.936526
		1.268	-0.164013	-0.412441	-0.276799	-0.935442
		1.269	-0.163765	-0.412855	-0.279354	-0.936083
		1.27	-0.165223	-0.412769	-0.280278	-0.935097
		1.271	-0.16606	-0.412494	-0.280501	-0.932674
		1.271	-0.165515	-0.412268	-0.282967	-0.930268
		1.272	-0.165013	-0.409432	-0.283555	-0.928732
		1.273	-0.165834	-0.410511	-0.28298	-0.926517
		1.274	-0.167659	-0.40997	-0.281536	-0.927257
		1.275	-0.166113	-0.409184	-0.281852	-0.928606
		1.276	-0.167301	-0.408642	-0.282645	-0.925837
		1.276	-0.168869	-0.40785	-0.282015	-0.926617
		1.277	-0.168971	-0.407585	-0.280124	-0.925276
		1.278	-0.168783	-0.407627	-0.280553	-0.925118
		1.279	-0.169969	-0.407584	-0.28123	-0.926146
		1.28	-0.17151	-0.408562	-0.278634	-0.927762
		1.281	-0.172042	-0.407529	-0.275029	-0.92911
		1.281	-0.172184	-0.409914	-0.274759	-0.930471
		1.282	-0.171547	-0.410755	-0.27374	-0.929767
		1.283	-0.169833	-0.410773	-0.273925	-0.929585
		1.284	-0.16761	-0.409349	-0.272857	-0.929334
		1.285	-0.168215	-0.409596	-0.270363	-0.928781
		1.286	-0.169606	-0.411093	-0.267916	-0.928366
		1.286	-0.171515	-0.410402	-0.267438	-0.92853
		1.287	-0.171789	-0.410482	-0.265148	-0.927881
		1.288	-0.170947	-0.410746	-0.26576	-0.926664
		1.289	-0.169032	-0.410806	-0.265453	-0.925247
		1.29	-0.169351	-0.411006	-0.264096	-0.926263
		1.291	-0.169344	-0.412039	-0.263028	-0.928445
		1.291	-0.170264	-0.411582	-0.265261	-0.931069
		1.292	-0.171595	-0.410245	-0.263581	-0.934124
		1.293	-0.170938	-0.408512	-0.262438	-0.937723
		1.294	-0.170843	-0.411132	-0.263443	-0.938814
		1.295	-0.171923	-0.412597	-0.262354	-0.939607
		1.296	-0.172428	-0.413749	-0.264336	-0.939841
		1.296	-0.17248	-0.414481	-0.263019	-0.941627
		1.297	-0.170694	-0.416913	-0.261934	-0.942823
		1.298	-0.170173	-0.416293	-0.259671	-0.94477
		1.299	-0.171288	-0.415149	-0.260093	-0.945812
		1.3	-0.172387	-0.413451	-0.260257	-0.946198
		1.301	-0.169345	-0.412273	-0.261608	-0.945177
		1.301	-0.168808	-0.413299	-0.261828	-0.945299
		1.302	-0.167761	-0.413686	-0.261892	-0.946597
		1.303	-0.16847	-0.413808	-0.262044	-0.947597
		1.304	-0.168475	-0.415669	-0.259876	-0.947856
		1.305	-0.168119	-0.415869	-0.259877	-0.947522
		1.306	-0.168808	-0.415219	-0.259769	-0.947573
		1.307	-0.167325	-0.414696	-0.260412	-0.947705
		1.307	-0.165145	-0.415129	-0.260556	-0.947467
		1.308	-0.166875	-0.414505	-0.258658	-0.947971
		1.309	-0.16751	-0.412457	-0.256481	-0.94814
		1.31	-0.167616	-0.412803	-0.255445	-0.950951
		1.311	-0.169116	-0.412328	-0.254128	-0.95191
		1.312	-0.168601	-0.411795	-0.255648	-0.951
		1.312	-0.168104	-0.412183	-0.253915	-0.951302
		1.313	-0.168642	-0.411725	-0.252878	-0.948621
		1.314	-0.169208	-0.414078	-0.251608	-0.948098
		1.315	-0.1686	-0.41137	-0.251776	-0.94799
		1.316	-0.165576	-0.409316	-0.253138	-0.94617
		1.317	-0.166354	-0.407314	-0.25097	-0.944607
		1.317	-0.165685	-0.408094	-0.251344	-0.944881
		1.318	-0.167308	-0.405753	-0.252625	-0.944481
		1.319	-0.16724	-0.405554	-0.254544	-0.943891
		1.32	-0.166615	-0.404858	-0.252287	-0.944031
		1.321	-0.166731	-0.405681	-0.252438	-0.94352
		1.322	-0.167255	-0.404737	-0.254559	-0.942491
		1.322	-0.168167	-0.40425	-0.255861	-0.942971
		1.323	-0.169161	-0.403875	-0.25527	-0.939376
		1.324	-0.168565	-0.402955	-0.254829	-0.937331
		1.325	-0.168935	-0.402305	-0.256725	-0.936174
		1.326	-0.16947	-0.402801	-0.257196	-0.936341
		1.327	-0.170201	-0.405096	-0.257839	-0.936912
		1.327	-0.170822	-0.405836	-0.258918	-0.938703
		1.328	-0.172122	-0.407492	-0.258625	-0.938048
		1.329	-0.171352	-0.40899	-0.260858	-0.937477
		1.33	-0.170823	-0.410756	-0.263692	-0.938484
		1.331	-0.16877	-0.412032	-0.26477	-0.93788
		1.332	-0.165602	-0.412692	-0.265006	-0.935801
		1.332	-0.166448	-0.412242	-0.263564	-0.935457
		1.333	-0.164894	-0.410242	-0.26282	-0.935975
		1.334	-0.164736	-0.410946	-0.262233	-0.938487
		1.335	-0.165384	-0.409927	-0.262493	-0.935833
		1.336	-0.165012	-0.410075	-0.260638	-0.93418
		1.337	-0.167123	-0.411562	-0.260625	-0.934252
		1.337	-0.165114	-0.414251	-0.261518	-0.933992
		1.338	-0.163835	-0.413043	-0.262438	-0.934121
		1.339	-0.16191	-0.413384	-0.263253	-0.934689
		1.34	-0.164464	-0.41328	-0.263757	-0.934761
		1.341	-0.164509	-0.413028	-0.264549	-0.933143
		1.342	-0.161867	-0.411996	-0.2655	-0.933799
		1.342	-0.161501	-0.41294	-0.263554	-0.935779
		1.343	-0.160472	-0.411179	-0.262138	-0.937058
		1.344	-0.159382	-0.408761	-0.261091	-0.937241
		1.345	-0.157552	-0.409283	-0.260193	-0.93849
		1.346	-0.157339	-0.409484	-0.258633	-0.938882
		1.347	-0.156616	-0.410193	-0.257107	-0.93947
		1.347	-0.157341	-0.407938	-0.256391	-0.940594
		1.348	-0.157338	-0.404667	-0.255961	-0.939407
		1.349	-0.157149	-0.402306	-0.256871	-0.940871
		1.35	-0.157287	-0.401139	-0.255765	-0.942289
		1.351	-0.159562	-0.402426	-0.25607	-0.940695
		1.352	-0.160174	-0.400528	-0.256142	-0.940775
		1.352	-0.161572	-0.400202	-0.254392	-0.94268
		1.353	-0.162101	-0.398361	-0.255893	-0.941714
		1.354	-0.164244	-0.400991	-0.257688	-0.937597
		1.355	-0.166526	-0.402136	-0.258869	-0.934762
		1.356	-0.167787	-0.404109	-0.25855	-0.935521
		1.357	-0.16773	-0.404023	-0.259545	-0.93632
		1.357	-0.166599	-0.401032	-0.259753	-0.937543
		1.358	-0.167596	-0.400288	-0.259174	-0.937158
		1.359	-0.167061	-0.401938	-0.259126	-0.935998
		1.36	-0.167072	-0.403856	-0.258542	-0.935334
		1.361	-0.165892	-0.404488	-0.258147	-0.933945
		1.362	-0.166605	-0.407286	-0.260314	-0.934769
		1.362	-0.167036	-0.408853	-0.257776	-0.935352
		1.363	-0.167777	-0.409561	-0.258922	-0.935783
		1.364	-0.167037	-0.41077	-0.260013	-0.935544
		1.365	-0.166643	-0.411759	-0.262282	-0.936163
		1.366	-0.16763	-0.410211	-0.264687	-0.935895
		1.367	-0.1701	-0.408736	-0.265573	-0.936612
		1.367	-0.170721	-0.408466	-0.267883	-0.936777
		1.368	-0.170991	-0.410829	-0.269069	-0.934626
		1.369	-0.171009	-0.413286	-0.270592	-0.934342
		1.37	-0.171859	-0.41421	-0.268791	-0.936014
		1.371	-0.172495	-0.413921	-0.269439	-0.935129
		1.372	-0.172337	-0.410132	-0.267355	-0.934048
		1.372	-0.172777	-0.409029	-0.267901	-0.933841
		1.373	-0.172508	-0.407234	-0.270328	-0.933193
		1.374	-0.169088	-0.409921	-0.269212	-0.934317
		1.375	-0.166349	-0.409562	-0.268151	-0.936957
		1.376	-0.163926	-0.408212	-0.266697	-0.939257
		1.377	-0.159568	-0.406708	-0.267362	-0.940117
		1.377	-0.159726	-0.40572	-0.267186	-0.942087
		1.378	-0.157727	-0.406336	-0.269186	-0.943012
		1.379	-0.156253	-0.405529	-0.27141	-0.945711
		1.38	-0.155876	-0.404886	-0.271857	-0.946499
		1.381	-0.156579	-0.404289	-0.271822	-0.946218
		1.382	-0.156833	-0.404574	-0.272083	-0.94838
		1.382	-0.156088	-0.402855	-0.270172	-0.950141
		1.383	-0.156463	-0.402646	-0.272832	-0.950154
		1.384	-0.157574	-0.401082	-0.271069	-0.949048
		1.385	-0.160286	-0.400553	-0.272425	-0.947927
		1.386	-0.161455	-0.400394	-0.271391	-0.948304
		1.387	-0.162617	-0.401131	-0.268918	-0.948955
		1.387	-0.161003	-0.401582	-0.269738	-0.948806
		1.388	-0.161767	-0.400965	-0.270009	-0.948599
		1.389	-0.161327	-0.399336	-0.271406	-0.948201
		1.39	-0.158142	-0.399485	-0.26883	-0.948359
		1.391	-0.156869	-0.399406	-0.267294	-0.946737
		1.392	-0.157765	-0.399071	-0.266939	-0.946505
		1.392	-0.156803	-0.401732	-0.267353	-0.946494
		1.393	-0.157127	-0.40337	-0.26587	-0.94558
		1.394	-0.159192	-0.404734	-0.264217	-0.94436
		1.395	-0.160721	-0.403775	-0.26416	-0.943914
		1.396	-0.162388	-0.4033	-0.265126	-0.944279
		1.397	-0.161895	-0.404552	-0.266892	-0.943166
		1.397	-0.166507	-0.40401	-0.268262	-0.941687
		1.398	-0.17005	-0.402776	-0.269047	-0.939594
		1.399	-0.172698	-0.403248	-0.267334	-0.937103
		1.4	-0.174837	-0.403278	-0.264805	-0.934942
		1.401	-0.177575	-0.402191	-0.263201	-0.934238
		1.402	-0.178766	-0.401332	-0.263067	-0.934341
		1.402	-0.178917	-0.402223	-0.26376	-0.935143
		1.403	-0.180387	-0.403655	-0.263179	-0.935269
		1.404	-0.181433	-0.403261	-0.262265	-0.935288
		1.405	-0.180673	-0.40494	-0.264557	-0.935612
		1.406	-0.178249	-0.406216	-0.264201	-0.934848
		1.407	-0.176558	-0.406418	-0.264904	-0.934127
		1.407	-0.176746	-0.405436	-0.266171	-0.933442
		1.408	-0.177339	-0.405805	-0.264621	-0.933671
		1.409	-0.175792	-0.406473	-0.26281	-0.933156
		1.41	-0.174803	-0.407739	-0.261539	-0.932878
		1.411	-0.175681	-0.40803	-0.262636	-0.932866
		1.412	-0.175782	-0.408106	-0.264739	-0.932785
		1.412	-0.174087	-0.40902	-0.266302	-0.933935
		1.413	-0.175353	-0.409494	-0.268769	-0.936192
		1.414	-0.176055	-0.409046	-0.270112	-0.938298
		1.415	-0.173432	-0.408166	-0.271848	-0.940338
		1.416	-0.173303	-0.408433	-0.273955	-0.940671
		1.417	-0.17405	-0.408912	-0.27491	-0.938821
		1.418	-0.174448	-0.408573	-0.275904	-0.939099
		1.418	-0.172223	-0.40981	-0.276175	-0.940723
		1.419	-0.170732	-0.411815	-0.275479	-0.942445
		1.42	-0.170297	-0.412479	-0.276807	-0.944401
		1.421	-0.170861	-0.412032	-0.279758	-0.944212
		1.422	-0.170192	-0.412676	-0.281107	-0.943452
		1.423	-0.169872	-0.413909	-0.283419	-0.943367
		1.423	-0.168672	-0.411756	-0.283763	-0.942395
		1.424	-0.166101	-0.410415	-0.284867	-0.94029
		1.425	-0.164209	-0.410064	-0.285292	-0.939473
		1.426	-0.16381	-0.408929	-0.284645	-0.93814
		1.427	-0.163538	-0.407544	-0.284035	-0.938685
		1.428	-0.162871	-0.40705	-0.282713	-0.93882
		1.428	-0.161046	-0.408325	-0.283876	-0.938631
		1.429	-0.159044	-0.408224	-0.284418	-0.93751
		1.43	-0.159041	-0.407636	-0.284147	-0.937611
		1.431	-0.158889	-0.407862	-0.284489	-0.938521
		1.432	-0.159383	-0.408164	-0.28482	-0.940386
		1.433	-0.160801	-0.408337	-0.285357	-0.941639
		1.433	-0.161039	-0.407417	-0.285328	-0.941082
		1.434	-0.160503	-0.40511	-0.283704	-0.93987
		1.435	-0.160058	-0.405899	-0.285333	-0.937877
		1.436	-0.160148	-0.406703	-0.285053	-0.935419
		1.437	-0.160831	-0.406058	-0.281619	-0.934875
		1.438	-0.159373	-0.406578	-0.278918	-0.936353
		1.438	-0.158532	-0.407278	-0.276976	-0.936206
		1.439	-0.159962	-0.406279	-0.276475	-0.936513
		1.44	-0.161347	-0.405392	-0.276876	-0.936593
		1.441	-0.162705	-0.406521	-0.276523	-0.936164
		1.442	-0.162603	-0.408102	-0.276119	-0.938424
		1.443	-0.161532	-0.408989	-0.27503	-0.940895
		1.443	-0.162602	-0.408365	-0.272633	-0.941352
		1.444	-0.163218	-0.410738	-0.272405	-0.940667
		1.445	-0.165826	-0.411979	-0.271896	-0.941414
		1.446	-0.165859	-0.41146	-0.272109	-0.94124
		1.447	-0.165909	-0.4114	-0.272826	-0.942122
		1.448	-0.167771	-0.412135	-0.274703	-0.942605
		1.448	-0.169145	-0.410617	-0.276812	-0.942938
		1.449	-0.170298	-0.410508	-0.27652	-0.944514
		1.45	-0.17211	-0.41057	-0.276138	-0.947083
		1.451	-0.17345	-0.411492	-0.277116	-0.94845
		1.452	-0.173928	-0.41176	-0.277492	-0.948437
		1.453	-0.1733	-0.412475	-0.277179	-0.94699
		1.453	-0.172097	-0.413554	-0.2769	-0.946355
		1.454	-0.172527	-0.414197	-0.276981	-0.9467
		1.455	-0.172651	-0.415318	-0.278115	-0.947419
		1.456	-0.172053	-0.416477	-0.277499	-0.9489
		1.457	-0.171647	-0.417292	-0.279373	-0.949674
		1.458	-0.173097	-0.418658	-0.281477	-0.949536
		1.458	-0.175323	-0.418112	-0.282898	-0.948827
		1.459	-0.175908	-0.416374	-0.283371	-0.94985
		1.46	-0.175199	-0.417068	-0.282381	-0.950051
		1.461	-0.173079	-0.418555	-0.280401	-0.950364
		1.462	-0.172392	-0.418233	-0.278161	-0.949628
		1.463	-0.170527	-0.416747	-0.277177	-0.948957
		1.463	-0.168991	-0.416195	-0.277572	-0.947426
		1.464	-0.168012	-0.417508	-0.277883	-0.946733
		1.465	-0.166493	-0.416099	-0.278123	-0.947353
		1.466	-0.16415	-0.414838	-0.277994	-0.947727
		1.467	-0.164763	-0.414958	-0.277261	-0.948046
		1.468	-0.164867	-0.415509	-0.276584	-0.947791
		1.468	-0.164892	-0.416205	-0.275445	-0.947449
		1.469	-0.16498	-0.418526	-0.273885	-0.947405
		1.47	-0.165459	-0.418461	-0.272366	-0.94598
		1.471	-0.165526	-0.416427	-0.273234	-0.944108
		1.472	-0.165133	-0.414634	-0.27264	-0.943018
		1.473	-0.166527	-0.412804	-0.272006	-0.942897
		1.473	-0.167634	-0.411403	-0.271537	-0.942888
		1.474	-0.167815	-0.409801	-0.271369	-0.943816
		1.475	-0.166718	-0.409903	-0.271493	-0.945011
		1.476	-0.167283	-0.408897	-0.269689	-0.945635
		1.477	-0.167872	-0.408415	-0.269786	-0.94599
		1.478	-0.169783	-0.40803	-0.267358	-0.947178
		1.478	-0.168252	-0.407093	-0.266789	-0.948663
		1.479	-0.168566	-0.406949	-0.266035	-0.950088
		1.48	-0.169183	-0.407561	-0.266622	-0.950035
		1.481	-0.167918	-0.405936	-0.267168	-0.949604
		1.482	-0.167275	-0.405167	-0.267991	-0.948898
		1.483	-0.166814	-0.405506	-0.269659	-0.94932
		1.483	-0.167744	-0.406472	-0.269012	-0.948073
		1.484	-0.170342	-0.406712	-0.268546	-0.949205
		1.485	-0.170059	-0.40614	-0.268447	-0.950458
		1.486	-0.170918	-0.406488	-0.267591	-0.950365
		1.487	-0.172663	-0.407108	-0.26751	-0.94905
		1.488	-0.172926	-0.408892	-0.268434	-0.948199
		1.488	-0.173892	-0.410647	-0.267396	-0.948008
		1.489	-0.172566	-0.409982	-0.267276	-0.947654
		1.49	-0.171915	-0.40895	-0.268639	-0.948695
		1.491	-0.172924	-0.408704	-0.271773	-0.950517
		1.492	-0.172977	-0.409938	-0.272642	-0.95183
		1.493	-0.172205	-0.411003	-0.273218	-0.952982
		1.493	-0.170092	-0.411498	-0.272001	-0.953461
		1.494	-0.168053	-0.412182	-0.271484	-0.953743
		1.495	-0.16621	-0.412681	-0.272222	-0.953115
		1.496	-0.166654	-0.412377	-0.271204	-0.950969
		1.497	-0.166207	-0.414033	-0.270686	-0.950009
		1.498	-0.166987	-0.413628	-0.268901	-0.949672
		1.498	-0.166257	-0.413237	-0.269579	-0.949566
		1.499	-0.167103	-0.415039	-0.27071	-0.948144
		1.5	-0.165221	-0.415857	-0.270393	-0.947771
		1.501	-0.165066	-0.415851	-0.268354	-0.947607
		1.502	-0.165795	-0.416818	-0.267898	-0.946915
		1.503	-0.167031	-0.418331	-0.268186	-0.947689
		1.503	-0.166577	-0.418979	-0.267881	-0.948897
		1.504	-0.16564	-0.419223	-0.267753	-0.948941
		1.505	-0.164744	-0.419009	-0.268817	-0.949225
		1.506	-0.164597	-0.418285	-0.27016	-0.949233
		1.507	-0.16489	-0.417664	-0.269664	-0.94904
		1.508	-0.165654	-0.417834	-0.270667	-0.951246
		1.508	-0.165288	-0.416259	-0.269578	-0.952771
		1.509	-0.164394	-0.412902	-0.269722	-0.952654
		1.51	-0.164054	-0.413379	-0.270115	-0.951877
		1.511	-0.164876	-0.414081	-0.269669	-0.950976
		1.512	-0.163748	-0.414645	-0.268169	-0.949156
		1.513	-0.164606	-0.41577	-0.268034	-0.94757
		1.513	-0.164818	-0.416852	-0.268053	-0.947793
		1.514	-0.165628	-0.417274	-0.268249	-0.949683
		1.515	-0.169688	-0.416141	-0.268632	-0.949989
		1.516	-0.173052	-0.415502	-0.268199	-0.951099
		1.517	-0.173186	-0.415194	-0.268817	-0.951613
		1.518	-0.172763	-0.414467	-0.270195	-0.95257
		1.518	-0.172368	-0.414357	-0.270881	-0.954021
		1.519	-0.172365	-0.415189	-0.271307	-0.954586
		1.52	-0.172315	-0.413564	-0.271539	-0.955427
		1.521	-0.173149	-0.411956	-0.273439	-0.955531
		1.522	-0.172254	-0.411834	-0.275416	-0.955537
		1.523	-0.172303	-0.411969	-0.275405	-0.956595
		1.523	-0.172533	-0.410878	-0.277492	-0.956242
		1.524	-0.173409	-0.409629	-0.278796	-0.955402
		1.525	-0.173578	-0.409321	-0.279469	-0.956151
		1.526	-0.174668	-0.409583	-0.279223	-0.956386
		1.527	-0.176544	-0.409713	-0.28031	-0.956479
		1.528	-0.178103	-0.409877	-0.284009	-0.957102
		1.529	-0.177462	-0.410214	-0.28484	-0.955627
		1.529	-0.178621	-0.412477	-0.286481	-0.955488
		1.53	-0.17961	-0.415121	-0.286014	-0.956292
		1.531	-0.181183	-0.415622	-0.283984	-0.95717
		1.532	-0.18205	-0.417231	-0.282812	-0.95823
		1.533	-0.183406	-0.417221	-0.282957	-0.960309
		1.534	-0.181645	-0.415253	-0.281328	-0.962375
		1.534	-0.182604	-0.413319	-0.281505	-0.962512
		1.535	-0.183283	-0.413094	-0.28353	-0.961685
		1.536	-0.181253	-0.412371	-0.286203	-0.960611
		1.537	-0.179675	-0.413002	-0.288102	-0.959022
		1.538	-0.179727	-0.413464	-0.289379	-0.959873
		1.539	-0.178628	-0.414158	-0.289253	-0.960288
		1.539	-0.178366	-0.414247	-0.289756	-0.958798
		1.54	-0.177624	-0.413421	-0.289148	-0.957361
		1.541	-0.175431	-0.413803	-0.286956	-0.956812
		1.542	-0.175549	-0.413919	-0.283896	-0.957002
		1.543	-0.176558	-0.414869	-0.284026	-0.95545
		1.544	-0.176525	-0.415747	-0.285428	-0.953909
		1.544	-0.17587	-0.415366	-0.28426	-0.955156
		1.545	-0.174492	-0.414667	-0.282977	-0.954502
		1.546	-0.174384	-0.41458	-0.282895	-0.953123
		1.547	-0.173477	-0.415775	-0.283052	-0.952165
		1.548	-0.170774	-0.417157	-0.28125	-0.950861
		1.549	-0.168231	-0.417172	-0.278494	-0.950373
		1.549	-0.16828	-0.417004	-0.278024	-0.950769
		1.55	-0.168593	-0.41628	-0.278971	-0.948922
		1.551	-0.167781	-0.415483	-0.282043	-0.947116
		1.552	-0.167802	-0.415786	-0.283997	-0.945352
		1.553	-0.167508	-0.414404	-0.283824	-0.945079
		1.554	-0.165591	-0.414065	-0.282173	-0.944863
		1.554	-0.165979	-0.415596	-0.282389	-0.94302
		1.555	-0.166661	-0.417136	-0.282465	-0.942212
		1.556	-0.166919	-0.418392	-0.280124	-0.941943
		1.557	-0.167048	-0.420738	-0.27787	-0.942338
		1.558	-0.166941	-0.421159	-0.275342	-0.942062
		1.559	-0.167721	-0.421015	-0.2743	-0.941959
		1.559	-0.169167	-0.41986	-0.27455	-0.941466
		1.56	-0.16835	-0.418977	-0.274825	-0.942186
		1.561	-0.169015	-0.418122	-0.275521	-0.943615
		1.562	-0.170182	-0.417217	-0.277617	-0.94411
		1.563	-0.169816	-0.417049	-0.279693	-0.942388
		1.564	-0.169976	-0.417108	-0.279932	-0.943693
		1.564	-0.170651	-0.417526	-0.279862	-0.944424
		1.565	-0.171668	-0.416289	-0.279642	-0.94327
		1.566	-0.172533	-0.416157	-0.280015	-0.945233
		1.567	-0.173592	-0.416326	-0.280002	-0.945263
		1.568	-0.174586	-0.415283	-0.279361	-0.944604
		1.569	-0.176482	-0.414317	-0.279022	-0.945415
		1.569	-0.179594	-0.415526	-0.278946	-0.945796
		1.57	-0.180656	-0.416302	-0.277999	-0.945644
		1.571	-0.180827	-0.417558	-0.275641	-0.945567
		1.572	-0.181232	-0.418182	-0.273091	-0.94679
		1.573	-0.181309	-0.417828	-0.273216	-0.948577
		1.574	-0.181102	-0.417391	-0.273689	-0.949114
		1.574	-0.181267	-0.416264	-0.273831	-0.949448
		1.575	-0.180983	-0.415827	-0.274135	-0.951384
		1.576	-0.180621	-0.415863	-0.274318	-0.952746
		1.577	-0.180445	-0.415124	-0.275818	-0.953947
		1.578	-0.180564	-0.414227	-0.276449	-0.954919
		1.579	-0.180335	-0.413916	-0.277667	-0.955485
		1.579	-0.180325	-0.413419	-0.27799	-0.955644
		1.58	-0.180803	-0.414896	-0.277349	-0.954641
		1.581	-0.18256	-0.416049	-0.278621	-0.953575
		1.582	-0.182569	-0.417939	-0.278969	-0.953459
		1.583	-0.183225	-0.418288	-0.278293	-0.95337
		1.584	-0.18408	-0.418719	-0.27843	-0.954649
		1.584	-0.184584	-0.417749	-0.277359	-0.955765
		1.585	-0.185756	-0.417544	-0.276358	-0.95664
		1.586	-0.185544	-0.418827	-0.276769	-0.956717
		1.587	-0.185104	-0.418959	-0.276934	-0.956207
		1.588	-0.184224	-0.418564	-0.276379	-0.957089
		1.589	-0.183576	-0.417891	-0.275955	-0.957013
		1.589	-0.184396	-0.416823	-0.274843	-0.957062
		1.59	-0.184007	-0.415425	-0.273948	-0.956993
		1.591	-0.183515	-0.415077	-0.274686	-0.956488
		1.592	-0.18243	-0.414137	-0.275224	-0.957104
		1.593	-0.182176	-0.41219	-0.275346	-0.958796
		1.594	-0.182933	-0.410692	-0.274553	-0.96029
		1.594	-0.183972	-0.412635	-0.27448	-0.960348
		1.595	-0.184801	-0.414792	-0.275042	-0.958695
		1.596	-0.184292	-0.415404	-0.273839	-0.956707
		1.597	-0.183114	-0.415466	-0.274248	-0.954812
		1.598	-0.183538	-0.415955	-0.274344	-0.952425
		1.599	-0.184512	-0.415878	-0.274205	-0.951083
		1.599	-0.184984	-0.416561	-0.274659	-0.950666
		1.6	-0.184034	-0.41723	-0.274679	-0.950539
		1.601	-0.181904	-0.416305	-0.275027	-0.952051
		1.602	-0.180772	-0.415832	-0.273792	-0.952782
		1.603	-0.180921	-0.415112	-0.272887	-0.951991
		1.604	-0.180134	-0.415942	-0.273842	-0.95353
		1.604	-0.18025	-0.417298	-0.273947	-0.954839
		1.605	-0.180369	-0.417953	-0.274922	-0.954305
		1.606	-0.179184	-0.418174	-0.276975	-0.953254
		1.607	-0.178435	-0.419226	-0.278145	-0.952701
		1.608	-0.178246	-0.420474	-0.279021	-0.951858
		1.609	-0.178606	-0.421037	-0.279211	-0.951184
		1.609	-0.176982	-0.421316	-0.279721	-0.950816
		1.61	-0.174323	-0.421347	-0.280884	-0.948963
		1.611	-0.172069	-0.421445	-0.280513	-0.947793
		1.612	-0.17129	-0.421331	-0.279415	-0.947622
		1.613	-0.172433	-0.421225	-0.278802	-0.947569
		1.614	-0.17336	-0.421662	-0.279152	-0.946185
		1.614	-0.173383	-0.422935	-0.279465	-0.945127
		1.615	-0.173054	-0.422156	-0.280278	-0.944511
		1.616	-0.172547	-0.421022	-0.282205	-0.945361
		1.617	-0.173298	-0.420833	-0.283786	-0.946953
		1.618	-0.174006	-0.420394	-0.283782	-0.947917
		1.619	-0.17258	-0.418565	-0.28293	-0.948336
		1.619	-0.170963	-0.417827	-0.283285	-0.9482
		1.62	-0.169456	-0.418025	-0.283199	-0.94699
		1.621	-0.169651	-0.418809	-0.283149	-0.946273
		1.622	-0.170613	-0.419443	-0.28373	-0.946484
		1.623	-0.171207	-0.419128	-0.284905	-0.946488
		1.624	-0.171636	-0.41873	-0.285838	-0.946773
		1.624	-0.17142	-0.417812	-0.286539	-0.944197
		1.625	-0.171211	-0.417028	-0.287057	-0.941038
		1.626	-0.171338	-0.416139	-0.287435	-0.940361
		1.627	-0.170691	-0.414984	-0.287875	-0.939958
		1.628	-0.170786	-0.413235	-0.287544	-0.94051
		1.629	-0.171883	-0.413509	-0.287276	-0.940896
		1.629	-0.173066	-0.414062	-0.288432	-0.94056
		1.63	-0.175357	-0.41427	-0.288982	-0.941822
		1.631	-0.177672	-0.414571	-0.290239	-0.94409
		1.632	-0.178158	-0.415641	-0.291653	-0.945924
		1.633	-0.177021	-0.415874	-0.292369	-0.948129
		1.634	-0.175986	-0.415287	-0.293728	-0.949765
		1.634	-0.17556	-0.416008	-0.294085	-0.949811
		1.635	-0.17508	-0.415285	-0.293766	-0.948675
		1.636	-0.174627	-0.413698	-0.292852	-0.947621
		1.637	-0.176025	-0.413355	-0.291051	-0.947207
		1.638	-0.176089	-0.413709	-0.290209	-0.946402
		1.639	-0.175402	-0.413503	-0.290437	-0.945989
		1.64	-0.175321	-0.414095	-0.291738	-0.946029
		1.64	-0.175335	-0.41475	-0.291402	-0.945073
		1.641	-0.176592	-0.413803	-0.290399	-0.945106
		1.642	-0.176427	-0.413027	-0.288784	-0.944639
		1.643	-0.175444	-0.411549	-0.287541	-0.942426
		1.644	-0.174971	-0.410733	-0.286558	-0.941865
		1.645	-0.175342	-0.411322	-0.284054	-0.942084
		1.645	-0.176846	-0.41201	-0.282498	-0.942949
		1.646	-0.176813	-0.412755	-0.283226	-0.944108
		1.647	-0.175637	-0.414127	-0.282896	-0.943119
		1.648	-0.175707	-0.415275	-0.28024	-0.941697
		1.649	-0.176833	-0.415902	-0.278926	-0.940077
		1.65	-0.176101	-0.415181	-0.278532	-0.93887
		1.65	-0.175155	-0.414195	-0.277516	-0.939
		1.651	-0.174909	-0.413305	-0.276252	-0.938836
		1.652	-0.173507	-0.413138	-0.275492	-0.939265
		1.653	-0.173571	-0.411421	-0.276099	-0.93969
		1.654	-0.175354	-0.41002	-0.276423	-0.939436
		1.655	-0.175883	-0.410942	-0.275316	-0.939337
		1.655	-0.173802	-0.410604	-0.274901	-0.939929
		1.656	-0.172186	-0.410375	-0.27634	-0.941384
		1.657	-0.172183	-0.411357	-0.277371	-0.942194
		1.658	-0.171091	-0.412101	-0.277617	-0.940913
		1.659	-0.170417	-0.412263	-0.278306	-0.939974
		1.66	-0.169467	-0.412592	-0.277925	-0.939987
		1.66	-0.169679	-0.413101	-0.277427	-0.940615
		1.661	-0.169698	-0.41431	-0.278453	-0.941716
		1.662	-0.168641	-0.415009	-0.27962	-0.941847
		1.663	-0.168468	-0.415069	-0.280423	-0.943325
		1.664	-0.168264	-0.415437	-0.280163	-0.946323
		1.665	-0.168091	-0.414693	-0.279172	-0.947318
		1.665	-0.169113	-0.41368	-0.27975	-0.946815
		1.666	-0.168279	-0.411767	-0.279044	-0.947924
		1.667	-0.167483	-0.409466	-0.277362	-0.948215
		1.668	-0.16838	-0.409324	-0.27696	-0.948221
[truncated: 28,026 more rows]

## Sheet: Fig. 5h
Fig. 5H
		WHRN			USH2A-CT			ADGRV1-CT			PDZD7
	X	A:Y1	A:Y2	A:Y3	B:Y1	B:Y2	B:Y3	C:Y1	C:Y2	C:Y3	D:Y1	D:Y2	D:Y3
	-5	100	100	100	100	100	100	100	100	100	100	100	100
	0	0	0	0	0	0	0	0	0	0	0	0	0
	30	0.69	0.29	3.76	0.54	1.01	1.01	15.66	0.65	0.82	0.294549	0.940724	1
	60	4.18	6.28	5.77	4.42	6.95	6.62	23.84	7.27	7.1	2.1153	5.34631	3
	90	6.9	9.41	7.57	7.64	11.46	10.84	29.45	12.73	12.54	3.56199	8.81804	5
	120	8.7	12.9	9.04	10.92	16.24	15.68	34.56	16.68	17.29	4.90409	11.5966	7
	150	10.05	13.91	10.13	12.97	20.77	18.83	35.82	22.32	21.77	6.00299	13.7708	8
	180	12.1	15.88	11.49	14.6	23.62	22.6	38.24	26.53	26.09	7.11711	15.9649	9
	210	14.68	15.71	12.43	16.17	25.76	24.27	40.55	29.47	30.23	8.05953	17.4005	10
	240	15.58	16.94	13.73	17.5	27.48	24.55	41.53	33.98	34.21	8.98584	18.8851	11
	270	17.42	18.87	15.31	19.45	28.2	23.17	43.66	35.7	37.14	10.1507	19.4385	12
	300	17.74	19.86	16.3	20.31	27.91	21.01	44.11	38.62	38.97	10.6335	20.3779	13
	330	17.09	19.26	17.51	21.73	29.57	21.78	43.68	42.39	42.45	11.2335	19.5101	13
	360	17.65	18.87	18.71	23.73	29.86	28.59	44.05	45.76	44.05	12.1503	19.0395	14
	390	17.26	18.84	19.55	25.96	31.25	30.05	46.17	47.32	45.71	12.987	18.9349	14
	420	19.35	18.26	19.95	27.23	35.03	34.12	49.84	48.75	46.7	13.9689	19.0788	15
	450	19.45	17.62	20.22	28.76	35.68	33.05	52.93	49.47	52.48	14.8493	18.618	15
	480	21.76	16.95	20.58	30.12	35.39	37.16	54.37	51.57	56.9	15.6738	19.3968	16
	510	23.24	17.46	21.85	31.46	36.15	35.58	56.96	54.82	57.69	16.5852	18.9798	16
	540	25.94	18.9	22.1	32.68	37.83	33.06	58.72	57.13	58.71	16.946	17.8808	15
	570	22.03	18.49	23.17	34.36	35.7	30.06	61.31	59.18	60.23	17.75	16.292	15

## Sheet: Fig. 6a
Fig. 6A
									WHRN			USH2A-CT
								X	A:Y1	A:Y2	A:Y2	B:Y1	B:Y2	B:Y3
								0	0.560987	0.48532	0.483434	0.403781	0.414113	0.424721
								2	0.393293	0.326029	0.314174	0.259622	0.274361	0.280182
								10	0.288857	0.229291	0.21535	0.150993	0.166945	0.169814
								20	0.132837	0.102519	0.0969321	0.0504399	0.0541375	0.0559126
								60	0.0808414	0.060233	0.0548362	0.019578	0.0202964	0.0211932

## Sheet: Fig. 8e
Fig. 8E
								WHRN			USH2A-CT			PDZD7			ADGRV1-CT
							X	Y1	Y2	Y3	Y1	Y2	Y3	Y1	Y2	Y3	Y1	Y2	Y3
							WHRN/USH2A-CT	0.515686	0.500647	0.501221	0.515686	0.500647	0.501221
							WHRN A64D/USH2A-CT	0.497888	0.502306	0.504486	0.497888	0.502306	0.504486
							WHRN R223H/USH2A-CT	0.410229	0.417031	0.41342	0.410229	0.417031	0.41342
							WHRN/USH2A-CT/PDZD7/ADGRV1-CT	0.305391	0.326281	0.335532	0.268329	0.291311	0.276691	0.174598	0.188976	0.166352	0.244225	0.23716	0.230681
							WHRN A64D/USH2A-CT/PDZD7/ADGRV1-CT	0.232301	0.254278	0.263136	0.184075	0.195597	0.174743	0	0	0	0	0	0
							WHRN R223H/USH2A-CT/PDZD7/ADGRV1-CT	0.186006	0.181589	0.186998	0.232778	0.213914	0.196428	0	0	0	0	0	0

## Sheet: Supplementary Fig. 5a
Supplementary Fig. 5A
								X		Y1	Y2	Y3
								10 μM	WHRN	0.528974	0.49384	0.520465
									USH2A-CT	0.537013	0.549725	0.599877
								15 μM	WHRN	0.630777	0.677236	0.633038
									USH2A-CT	0.650041	0.693789	0.675441
								20 μM	WHRN	0.703311	0.690906	0.696281
									USH2A-CT	0.737985	0.735971	0.755011
